# Supplementary material for: Actaea racemosa L. Is More Effective in Combination with Rhodiola rosea L. for Relief of Menopausal Symptoms: A Randomized, Double-Blind, Placebo-Controlled Study
Source: Pharmaceuticals (Basel). 2020 May 21;13(5):102. doi: 10.3390/ph13050102 (PMC7281162; doi:10.3390/ph13050102)
Supplement: Supplementary file 1 [file pharmaceuticals-13-00102-s001.zip]

Archive with 3 entries (2 files):
- supple - update/
- supple - update/pharmaceuticals-790729 supple 1 .pdf
- supple - update/pharmaceuticals-790729 supple 2 .xlsx
