# Supplementary material for: Actaea racemosa L. Is More Effective in Combination with Rhodiola rosea L. for Relief of Menopausal Symptoms: A Randomized, Double-Blind, Placebo-Controlled Study
Source: Pharmaceuticals (Basel). 2020 May 21;13(5):102. doi: 10.3390/ph13050102 (PMC7281162; doi:10.3390/ph13050102)
Supplement: Supplementary file 1 [file pharmaceuticals-13-00102-s001.zip › supple - update/pharmaceuticals-790729 supple 2 .xlsx]

## Sheet: Demographic 
											5	17
			Demographic data						Visit dates		215	198
Group	Entry Number	Code	Patient acronim	Gender	Age	Height	Weight	Screening Date	Visit 1	Visit 2	Visit 3	Visit 4	Finish Date
1	1	1	TIM	F	62	167	79	23.05.18	23.05.18	29.05.18	12.07.18	21.08.18	21.08.18
2	2	2	NIK	F	47	172	82	23.05.18	23.05.18	29.05.18	10.07.18	24.08.18	24.08.18
3	3	3	SEM	F	54	160	72	23.05.18	23.05.18	29.05.18	10.07.18	21.08.18	21.08.18
4	4	4	MAP	F	53	169	78	25.05.18	25.05.18	01.06.18	13.07.18	24.08.18	24.08.18
5	5	5	MAI	F	61	172	82	05.06.18	05.06.18	11.06.18	27.07.18	08.09.18	08.09.18
6	6	6	ATB	F	53	153	70	06.06.18	06.06.18	12.06.18	24.07.18	04.09.18	04.09.18
7	7	7	IZK	F	54	159	53	07.06.18	07.06.18	12.06.18	24.07.18	08.09.18	08.09.18
8	8	8	MAK	F	53	178	88	07.06.18	07.06.18	12.06.18	24.07.18	08.09.18	08.09.18
9	9	9	ETM	F	68	166	75	20.06.18	20.06.18	27.06.18	08.08.18	19.09.18	19.09.18
10	10	10	GUT	F	61	161	68	20.06.18	20.06.18	27.06.18	08.08.18	19.09.18	19.09.18
11	11	11	KHK	F	50	180	94	22.06.18	22.06.18	27.06.18	08.08.18	19.09.18	19.09.18
12	12	12	TAK	F	41	171	55	25.06.18	25.06.18	29.06.18	10.08.18		10.08.18
13	13	13	RAI	F	49	168	80	26.06.18	26.06.18	02.07.18	13.08.18	24.09.18	24.09.18
14	14	14	LID	F	64	165	70	26.06.18	26.06.128	02.07.18	13.08.18	24.09.18	24.09.18
15	15	15	MEA	F	52	170	78	26.06.18	26.06.18	04.07.18	15.08.18	26.09.18	26.09.18
16	16	16	ZHP	F	50	160	72	28.06.18	28.06.18	02.07.18	13.08.18	05.10.18	24.09.18
17	17	17	TAC	F	50	163	72	29.06.18	29.06.18	02.07.18	13.08.18	24.09.18	24.09.18
18	18	18	TAA	F	63	156	63	06.07.18	06.07.18	10.07.18	21.08.18	02.10.18	02.10.18
19	19	19	NIR	F	54	158	48	06.07.18	06.07.18	10.07.18	21.08.18	02.10.18	02.10.18
20	20	20	KET	F	52	160	76	06.07.18	06.07.18	13.07.18	24.08.18	05.10.18	05.10.18
21	21	21	BAM	F	53	170	88	11.07.18	11.07.18	16.07.18	27.08.18	08.10.18	08.10.18
22	22	22	LIT	F	52	176	80	30.07.18	30.07.18	03.08.18	14.09.18	26.10.18	26.10.18
23	23	23	TAG	F	48	155	50	30.07.18	30.07.18	03.08.18	14.09.18	26.10.18	26.10.18
24	24	24	DAK	F	58	166	75	30.07.18	30.07.18	03.08.18	14.09.18	26.10.18	26.10.18
25	25	25	TIT	F	56	175	80	17.08.18	17.08.18	21.08.18	01.10.18	12.11.18	12.11.18
26	26	26	MAN	F	52	164	75	06.09.18	06.09.18	10.09.18	22.10.18	03.12.18	03.12.18
27	27	27	MAR	F	59	168	80	10.09.18	10.09.18	14.09.18	26.10.18		26.10.18
28	28	28	NAC	F	41	163	80	13.09.18	13.09.18	17.09.18	29.11.18	10.12.18	10.12.18
29	29	29	MMK	F	63	151	70	24.09.18	24.09.18	28.09.18	09.11.18	21.12.18	21.12.18
30	30	30	MZT	F	56	160	57	27.09.18	27.09.18	01.10.18	12.11.18	24.12.18	24.12.18
31	31	31	PRD	F	57	163	55	28.09.18	28.09.18	05.10.18	16.11.18	28.12.18	28.12.18
32	32	32	ADT	F	44	163	63	02.10.18	02.10.18	08.10.18	19.11.18	31.12.18	31.12.18
33	33	33	FIO	F	59	160	72	02.10.18	02.10.18	08.10.18	19.11.18	03.01.19	03.01.19
34	34	34	IRG	F	45	172	64	02.10.18	02.10.18	08.10.18	19.11.18	04.01.19	04.01.19
35	35	35	AFB	F	56	166	70	02.10.18	02.10.18	08.10.18	19.11.18	08.01.19	08.01.19
36	36	36	KHT	F	50	166	50	03.10.18	03.10.18	08.10.18	19.11.18	04.01.19	04.01.19
37	37	37	ANG	F	51	160	50	04.10.18	04.10.18	09.10.18	20.11.18	03.01.19	03.01.19
38	38	38	LEM	F	49	163	68	08.10.18	08.10.18	12.10.18	26.11.18	08.01.19	08.01.19
39	39	39	KAA	F	50	163	65	08.10.18	08.10.18	12.10.18	22.11.18	09.01.19	09.01.19
40	40	40	ELK	F	46	174	74	08.10.18	08.10.18	12.10.18	23.11.18	04.01.19	04.01.19
41	41	41	NOK	F	48	167	72	08.10.18	08.10.18	12.10.18	23.11.18	04.01.19	04.01.19
42	42	42	KHL	F	49	168	70	09.10.18	09.10.18	15.10.18	26.11.18	10.01.19	10.01.19
43	43	43	MAT	F	40	175	66	09.10.18	09.10.18	15.10.18	26.11.18		24.12.19
44	44	44	KHN	F	54	168	75	09.10.18	09.10.18	15.10.18	26.11.18	08.01.19	08.01.19
45	45	45	MZB	F	44	172	72	10.10.18	10.10.18	15.10.18	20.11.18		20.11.18
46	46	46	ELB	F	51	160	68	10.10.18	10.10.18	15.10.18	26.11.18	10.01.19	10.01.19
47	47	47	NIZ	F	66	152	56	10.10.18	10.10.18	15.10.18	26.11.18	10.01.19	10.01.19
48	48	48	CIL	F	46	164	70	10.10.18	10.10.18	15.10.18	26.11.18	10.01.19	10.01.19
49	49	49	LUT	F	54	168	78	10.10.18	10.10.18	15.10.18	26.11.18	09.01.19	09.01.19
50	50	50	NAT	F	57	161	74	10.10.18	10.10.18	15.10.18	26.11.18	09.01.19	09.01.19
51	51	51	VIM	F	47	165	65	12.10.18	12.10.18	16.10.18	27.11.18	09.01.19	09.01.19
52	52	52	EKJ	F	50	168	54	15.10.18	15.10.18	19.10.18	30.11.18	12.01.19	12.01.19
53	53	53	NIJ	F	50	164	80	15.10.18	15.10.18	19.10.18	30.11.18	12.01.19	12.01.19
54	54	54	IRG1	F	53	168	80	15.10.18	15.10.18	19.10.18	30.11.18	12.01.19	12.01.19
55	55	55	SHN	F	47	157	70	16.10.18	16.10.18	19.10.18	30.11.18	14.01.19	14.01.19
56	56	56	MAG	F	55	150	64	16.10.18	16.10.18	22.10.18	03.12.18	14.01.19	14.01.19
57	57	57	ROM	F	67	168	80	16.10.18	16.10.18	22.10.18	03.12.18	15.01.19	15.01.19
58	58	58	MAM	F	58	154	71	16.10.18	16.10.18	22.10.18	03.12.18	15.01.19	15.01.19
59	59	59	GIB	F	68	165	74	19.10.18	19.10.18	23.10.18	04.12.18		04.12.18
60	60	60	NEB	F	72	170	85	19.10.18	19.10.18	23.10.18	04.12.18		04.12.18
61	61	61	TIR	F	48	162	66	19.10.18	19.10.18	23.10.18	04.12.18	15.01.19	15.01.19
62	62	62	KER	F	48	167	64	19.10.18	19.10.18	23.10.18	04.12.18	15.01.19	15.01.19
63	63	63	MAS	F	44	165	73	23.10.18	23.10.18	26.10.18	07.12.18	19.01.19	19.01.19
64	64	64	NOR	F	50	168	80	22.10.18	22.10.18	29.10.18	10.12.18	23.01.19	23.01.19
65	65	65	NEA	F	59	158	69	23.10.18	23.10.18	29.10.18	10.12.18	24.01.19	24.01.19
66	66	66	KEC	F	57	172	80	24.10.18	24.10.18	29.10.18	12.12.18	23.01.19	23.01.19
67	67	67	NOZ	F	46	168	55	24.10.18	24.10.18	29.10.18	10.12.18	22.01.19	22.01.19
68	68	68	SEI	F	69	168	70	24.10.18	24.10.18	29.10.18	10.12.18	24.01.19	24.01.19
69	69	69	TRG	F	51	172	72	24.10.18	24.10.18	29.10.18	10.12.18	22.01.19	22.01.19
70	70	70	GUA	F	53	168	83	24.10.18	24.10.18	29.10.18	10.12.18	22.01.19	22.01.19
71	71	71	RER	F	45	159	74	24.10.18	24.10.18	29.10.18	10.12.18	23.01.19	23.01.19
72	72	72	NAV	F	60	168	70	24.10.18	24.10.18	30.10.18	10.12.18	24.12.18	24.12.18
73	73	73	MMM	F	45	174	85	24.10.18	24.10.18	30.10.18	13.12.18	25.01.19	25.01.19
74	74	74	MZC	F	69	168	83	25.10.18	25.10.18	30.12.18	11.12.18	24.01.19	24.01.19
75	75	75	CII	F	53	164	70	25.10.18	25.10.18	30.12.18	11.12.18	25.01.19	25.01.19
76	76	76	MEI	F	52	172	75	26.10.18	26.10.18	30.10.18	11.12.18	22.01.19	22.01.19
77	77	77	LIP	F	60	164	68	29.10.18	29.10.18	02.11.18	14.12.18	25.01.19	25.01.19
78	78	78	RUM	F	72	163	79	31.10.18	31.10.18	05.11.18	26.11.18		26.11.18
79	79	79	MAB	F	51	166	70	01.11.18	01.11.18	06.11.18	20.12.18	29.01.19	29.01.19
80	80	80	TEK	F	45	174	85	01.11.18	01.11.18	06.11.18	18.12.18	31.01.19	31.01.19
81	81	81	TAS	F	48	167	80	01.11.18	01.11.18	06.11.18	15.11.18		15.11.18
82	82	82	CIG	F	61	160	58	02.11.18	02.11.18	08.11.18	20.12.18	31.01.19	31.01.18
83	83	83	JAK	F	52	165	80	06.11.18	06.11.18	12.11.18	24.12.18	04.02.19	04.02.19
84	84	84	ASG	F	61	164	75	09.11.18	09.11.18	13.11.18	25.12.18		25.12.18
85	85	85	IRG2	F	40	165	57	09.11.18	09.11.18	13.11.18	25.12.18		25.12.18
86	86	86	TNG	F	66	156	58	09.11.18	09.11.18	13.11.18	25.12.18		25.12.18
87	87	87	MAG1	F	53	168	78	09.11.18	09.11.18	13.11.18	26.12.18	05.02.19	05.02.19
88	88	88	MID	F	71	166	72	12.11.18	12.11.18	16.11.18	28.12.18	08.02.19	08.02.19
89	89	89	IRS	F	47	165	78	12.11.18	12.11.18	16.11.18	28.12.18	08.02.19	08.02.19
90	90	90	GUG	F	51	155	70	14.11.18	14.11.18	19.11.18	31.12.18	11.02.19	11.02.19
91	91	91	GAG	F	46	160	76	15.11.18	15.11.18	20.11.18	31.12.18	15.02.19	15.02.19
92	92	92	NIT	F	56	162	73	16.11.18	16.11.18	20.11.18	31.12.18	14.02.19	14.02.19
93	93	93	TAM	F	49	163	73	16.11.18	16.11.18	20.11.18	27.12.18	12.02.19	12.02.19
94	94	94	ZAS	F	48	164	68	19.11.18	19.11.18	22.11.18	04.01.19	15.02.19	15.02.19
95	95	95	MTM	F	43	171	51	20.11.18	20.11.18	26.11.18	07.01.19	18.02.19	18.02.19
96	96	96	RUS	F	41	171	63	20.11.18	20.11.18	26.11.18	08.01.19		08.01.19
97	97	97	AZT	F	49	160	66	21.11.18	21.11.18	26.11.18	11.01.19	19.02.19	19.02.19
98	98	98	EKK	F	48	162	70	22.11.18	22.11.18	27.11.18	08.01.19	19.02.19	19.02.19
99	99	99	LEA	F	48	170	75	26.11.18	26.11.18	03.12.18	17.01.19	28.02.19	28.02.19
100	100	100	SHM	F	53	166	65	03.12.18	03.12.18	07.12.18	18.01.19	04.03.19	04.03.19
101	101	101	KNC	F	59	178	83	03.12.18	03.12.18	07.12.18	21.01.19	01.03.19	01.03.19
102	102	102	MAM1	F	52	174	82	03.12.18	03.12.18	07.12.18		01.03.19	01.03.19
103	103	103	NAK	F	60	163	64	03.12.18	03.12.18	07.12.18		01.03.19	01.03.19
104	104	104	DUS	F	68	172	85	04.12.18	04.12.18	07.12.18	18.01.19	04.03.19	04.03.19
105	105	105	KHS	F	43	174	89	04.12.18	04.12.18	07.12.18	18.01.19	04.03.19	04.03.19
106	106	106	VAA	F	58	156	65	06.12.18	06.12.18	12.12.18		18.03.19	18.03.19
107	107	107	LAK	F	64	170	85	06.12.18	06.12.18	12.12.18	23.01.19	07.03.19	07.03.19
108	108	108	KHD	F	48	165	55	06.12.18	06.12.18	12.12.18	24.01.19	07.03.19	07.03.19
109	109	109	IRT	F	57	160	76	07.12.18	07.12.18	12.12.18	24.01.19	11.03.19	11.03.19
110	110	110	KHA	F	49	178	70	10.12.18	10.12.18	14.12.18	25.01.19	12.03.19	12.03.19
111	111	111	LUC	F	82	160	60	10.12.18	10.12.18	14.12.18		18.03.19	18.03.19
112	112	112	MIP	F	50	173	67	10.12.18	10.12.18	14.12.18	25.01.19	12.03.19	12.03.19
113	113	113	VIA	F	58	168	76	10.12.18	10.12.18	14.12.18	28.01.19	12.03.19	12.03.19
114	114	114	MEG	F	49	172	62	10.12.18	10.12.18	14.12.18	29.01.19	11.03.19	11.03.19
115	115	115	CIC	F	63	176	87	11.12.18	11.12.18	15.12.18	28.01.19	11.03.19	11.03.19
116	116	116	SHA	F	43	160	59	18.12.18	18.12.18	24.12.18	05.02.19	19.03.19	19.03.19
117	117	117	BEG	F	56	170	50	20.12.18	20.12.18	24.12.18	05.02.19	19.03.19	19.03.19
118	118	118	SHV	F	53	170	86	25.12.18	25.12.18	31.12.18	12.02.19	26.03.19	26.03.19
119	119	119	NGV	F	54	172	82	25.12.18	25.12.18	31.12.18	12.02.19	28.03.19	28.03.19
120	120	120	MVG	F	48	172	67	28.12.18	28.12.18	31.12.18	12.02.19	01.04.19	01.04.19
121	121	121	KAB	F	40	167	58	2018-12-28	2018-12-28	2019-01-03	2019-02-15	2019-04-08	2019-04-08
122	122	122	NNK	F	60	170	85	2018-12-31	2018-12-31	2019-01-04	2019-02-18	2019-04-01	2019-04-01
123	123	123	MZS	F	45	170	85	15.01.19	15.01.19	21.01.19	05.03.19	26.04.19	26.04.19
124	124	124	RUP	F	57	163	65	15.01.19	15.01.19	21.01.19	07.03.19	19.04.19	19.04.19
125	125	125	IAK	F	48	164	75	16.01.19	16.01.19	21.01.19	06.03.19		22.03.19
126	126	126	INO	F	44	170	64	16.01.19	16.01.19	22.01.19	06.03.19	17.04.19	17.04.19
127	127	127	OFA	F	41	163	79	18.01.19	18.01.19	23.01.19	07.03.19	22.04.19	22.04.19
128	128	128	LEB	F	45	157	70	22.01.19	22.01.19	25.01.19	09.03.19	20.04.19	20.04.19
129	129	129	NIM	F	46	163	72	23.01.19	23.01.19	28.01.19	12.03.19	26.04.19	26.04.19
130	130	130	NAA	F	57	163	75	25.01.19	25.01.19	29.01.19			12.02.19
131	131	131	MDS	F	43	167	63	25.01.19	25.01.19	29.01.19	13.03.19	30.04.19	30.04.19
132	132	132	MGM	F	43	170	64	25.01.19	25.01.19	30.01.19	14.03.19	26.04.19	26.04.19
133	133	133	OLK	F	58	160	72	30.01.19	30.01.19	04.02.19	19.03.19	30.04.19	30.04.19
134	134	134	GAA	F	53	165	80	30.01.19	30.01.19	04.02.19	19.03.19	30.04.19	30.04.19
135	135	135	GIO	F	41	169	84	04.02.19	04.02.19	07.02.19	22.03.19	06.05.19	06.05.19
136	136	136	NIC	F	40	170	58	05.02.19	05.02.19	11.02.19	26.03.19	07.05.19	07.05.19
137	137	137	NEK	F	62	160	65	05.02.19	05.02.19	11.02.19	26.03.19	07.05.19	07.05.19
138	138	138	NAL	F	52	158	70	06.02.19	06.02.19	11.02.19	26.03.19	10.05.19	10.05.19
139	139	139	NIN	F	46	172	76	06.02.19	06.02.19	11.02.19	28.03.19	07.05.19	07.05.19
140	140	140	TGK	F	49	175	80	06.02.19	06.02.19	12.02.19	27.03.19	10.05.19	10.05.19
141	141	141	MAS1	F	55	160	96	07.02.19	07.02.19	13.02.19	28.03.19	10.05.19	10.05.19
142	142	142	NAB	F	48	174	85	08.02.19	08.02.19	13.02.19	01.04.19	13.05.19	13.05.19
143	143	143	EKT	F	44	170	58	11.02.19	11.02.19	15.02.19	29.03.19	13.05.19	13.05.19
144	144	144	GIA	F	51	161	67	12.02.19	12.02.19	15.02.19	01.04.19	14.05.19	14.05.19
145	145	145	NIA	F	57	162	70	12.02.19	12.02.19	18.02.19	01.04.19	16.05.19	16.05.19
146	146	146	IRC	F	57	158	55	12.02.19	12.02.19	18.02.19	01.04.19	16.05.19	16.05.19
147	147	147	NIG	F	40	163	70	14.02.19	14.02.19	19.02.19	08.04.19	15.05.19	15.05.19
148	148	148	NIP	F	53	161	67	18.02.19	18.02.19	21.02.19	08.04.19	17.05.19	17.05.19
149	149	149	NAB1	F	45	157	60	19.02.19	19.02.19	21.02.19	08.04.19	17.05.19	17.05.19
150	150	150	STM	F	54	160	67	20.02.19	20.02.19	25.02.19	11.04.19	21.05.19	21.05.19
151	151	151	MMC	F	43	170	67	20.02.19	20.02.19	25.02.19	12.04.19	23.05.19	23.05.19
152	152	152	ANB	F	55	165	80	20.02.19	20.02.19	26.02.19	10.04.19	22.05.19	22.05.19
153	153	153	TNK	F	56	156	68	21.02.19	21.02.19	26.02.19	10.04.19	22.05.19	22.05.19
154	154	154	KHA1	F	43	165	80	21.02.19	21.02.19	26.02.19	10.04.19	22.05.19	22.05.19
155	155	155	NIS	F	52	166	70	22.02.19	22.02.19	27.02.19	11.04.19	23.05.19	23.05.19
156	156	156	LES	F	50	165	67	22.02.19	22.02.19	27.02.19	11.04.19	23.05.19	23.05.19
157	157	157	MAO	F	52	172	65	2019-02-25	2019-02-25	2019-02-28	2019-04-12	2019-05-28	2019-05-28
158	158	158	IZA	F	43	165	50	25.02.19	25.02.19	01.03.19	15.04.19	10.06.19	10.06.19
159	159	159	KEK	F	53	163	74	26.02.19	26.02.19	04.03.19	16.04.19	28.05.19	28.05.19
160	160	160	TSJ	F	54	164	70	26.02.19	26.02.19	04.03.19	16.04.19		16.04.19
161	161	161	FIG	F	55	162	67	26.02.19	26.02.19	04.03.19	16.04.19	2019-05-30	2019-05-30
162	162	162	NAP	F	54	160	67	26.02.19	26.02.19	04.03.19	16.04.19	28.05.19	28.05.19
163	163	163	MAM2	F	43	178	93	2019-02-27	2019-02-27	2019-03-04	2019-04-16	2019-06-06	2019-06-06
164	164	164	MAM3	F	76	162	70	28.02.19	28.02.19	05.03.19	18.04.19	05.06.19	05.06.19
165	165	165	NOP	F	46	185	85	2019-03-01	2019-03-01	2019-03-07	2019-04-19	2019-05-31	31.05.19
166	166	166	GRG	F	64	170	75	2019-03-01	2019-03-01	2019-03-07	2019-04-19	2019-05-31	31.05.19
167	167	167	NOT	F	63	170	66	2019-03-01	2019-03-01	2019-03-07	2019-04-19	2019-06-03	03.06.19
168	168	168	LAS	F	60	169	80	06.03.19	06.03.19	12.03.19	22.04.19	05.06.19	05.06.19
169	169	169	CIU	F	53	166	70	2019-03-07	2019-03-07	2019-03-13	2019-04-25		2019-04-25
170	170	170	KHP	F	54	168	65	2019-03-14	2019-03-14	2019-03-18	2019-04-30	2019-06-11	2019-06-11
171	171	171	TMA	F	62	159	65	14.03.19	14.03.19	18.03.19	30.04.19	11.06.19	11.06.19
172	172	172	ZAA	F	60	163	71	14.03.19	14.03.19	18.03.19	30.04.19	20.06.19	20.06.19
173	173	173	NAG	F	48	172	66	14.03.19	14.03.19	18.03.19	04.04.19		04.04.19
174	174	174	MTN	F	54	160	67	15.03.19	15.03.19	19.03.19	01.05.19	12.06.19	12.06.19
175	175	175	VTM	F	50	162	59	15.03.19	15.03.19	19.03.19	01.05.19	13.06.19	13.06.19
176	176	176	SAT	F	42	159	65	15.03.19	15.03.19	19.03.19	2019-05-03	13.06.19	13.06.19
177	177	177	EKT1	F	45	170	66	15.03.19	15.03.19	20.03.19	03.05.19	13.06.19	13.06.19
178	178	178	NAA1	F	65	169	80	22.03.19	22.03.19	26.03.19	10.05.19	18.06.19	18.06.19
179	179	179	IAL	F	41	160	70	27.03.19	27.03.19	01.04.19	14.05.19	25.06.19	25.06.19
180	180	180	MGR	F	40	160	70	27.03.19	27.03.19	01.04.19	15.05.19	02.07.19	02.07.19
181	181	181	MZC1	F	60	167	72	27.03.19	27.03.19	01.04.19	14.05.19	08.07.19	08.17.19
182	182	182	EDZ	F	47	174	74	27.03.19	27.03.19	01.04.19	14.05.19	25.06.19	25.06.19
183	183	183	NGK	F	43	180	79	28.03.19	28.03.19	01.04.19	14.05.19	28.06.19	28.06.19
184	184	184	EMB	F	41	164	63	29.03.19	29.03.19	01.04.19	14.05.19	25.06.19	25.06.19
185	185	185	AND	F	56	162	67	29.03.19	29.03.19	01.04.19	2019-05-14	2019-06-27	2019-06-27
186	186	186	TEU	F	51	166	70	01.04.19	01.04.19	04.04.19	17.05.19	28.06.19	28.06.19
187	187	187	MMK	F	50	166	59	2019-04-15	2019-04-15	2019-04-18	2019-05-31	2019-07-12	2019-07-12
188	188	188	ELJ	F	52	156	66	16.04.19	16.04.19	22.04.19	04.06.19	16.07.19	16.07.19
189	189	189	KEA	F	44	170	62	17.04.19	17.04.19	22.04.19	04.06.19	29.07.19	29.07.19
190	190	190	LAK1	F	48	172	85	17.04.19	17.04.19	23.04.19	05.06.19	19.07.19	19.07.19
191	191	191	TKK	F	56	167	82	19.04.19	19.04.19	24.04.19	06.06.19		24.06.19
192	192	192	NSK	F	53	168	82	19.04.19	19.04.19	24.04.19	07.06.19	17.07.19	17.07.19
193	193	193	DAC	F	67	166	70	22.04.19	22.04.19	25.04.19	07.06.19	22.07.19	22.07.19
194	194	194	MAL	F	58	160	76	24.04.19	24.04.19	29.04.19	11.06.19	30.07.19	30.07.19
195	195	195	EAK	F	50	160	72	10.05.19	10.05.19	14.05.19	26.06.19	08.08.19	08.08.19
196	196	196	PAR	F	44	161	68	13.05.19	13.05.19	16.05.19	28.06.19	09.08.19	09.08.19
197	197	197	KVM	F	47	160	65	13.05.19	13.05.19	16.05.19	28.06.19	09.08.19	09.08.19
198	198	198	TSM	F	45	169	80	13.05.19	13.05.19	17.05.19	01.07.19	10.08.19	10.08.19
199	199	199	NRM	F	54	160	65	13.05.19	13.05.19	17.05.19	01.07.19	12.08.19	12.08.19
200	200	200	KVL	F	47	160	65	13.05.19	13.05.19	17.05.19	02.07.19	12.08.19	12.08.19
201	201	201	TGG	F	49	175	80	14.05.19	14.05.19	20.05.19	02.07.19	13.08.19	13.08.19
202	202	202	KNK	F	51	179	93	14.05.19	14.05.19	20.05.19	02.07.19	13.08.19	13.08.19
203	203	203	NIS1	F	52	176	84	14.05.19	14.05.19	20.05.19	03.07.19	13.08.19	13.08.19
204	204	204	KSK	F	44	165	80	14.05.19	14.05.19	20.05.19	02.07.19	13.08.19	13.08.19
205	205	205	VEL	F	51	164	63	16.05.19	16.05.19	21.05.19	03.07.19	14.08.19	14.08.19
206	206	206	TEO	F	44	170	64	17.05.19	17.05.19	21.05.19	03.07.19	14.08.19	14.08.19
207	207	207	ETL	F	58	168	65	20.05.19	20.05.19	23.05.19	05.07.19	16.08.19	16.08.19
208	208	208	DNG	F	55	169	79	20.05.19	20.05.19	23.05.19	04.07.19	16.08.19	16.08.19
209	209	209	TNA	F	52	167	69	20.05.19	20.05.19	23.05.19	05.07.19	16.08.19	16.08.19
210	210	210	IRM	F	63	167	79	20.05.19	20.05.19	23.05.19	04.07.19	16.08.19	16.08.19
211	211	211	RFM	F	54	160	72	20.05.19	20.05.19	23.05.19	05.07.19	16.08.19	16.08.19
212	212	212	INT	F	44	174	83	21.05.19	21.05.19	24.05.19	08.07.19	19.08.19	19.08.19
213	213	213	TSG	F	68	168	75	21.05.19	21.05.19	24.05.19	09.07.19	19.08.19	19.08.19
214	214	214	KHB	F	56	170	74	21.05.19	21.05.19	24.05.19	08.07.19	19.08.19	19.08.19
215	215	215	SEI1	F	52	165	70	22.05.19	22.05.19	27.05.19	10.07.19	20.08.19	20.08.19
216	216	216	MMM1	F	46	168	78	22.05.19	22.05.19	27.05.19	09.07.19	20.08.19	20.08.19
217	217	217	LIJ	F	60	172	87	22.05.19	22.05.19	27.05.19	09.07.19	20.08.19	20.08.19
218	218	218	ELS	F	48	167	80	22.05.19	22.05.19	28.05.19	10.07.19	21.08.19	21.08.19
219	219	219	MAB	F	57	168	78	24.05.19	24.05.19	28.05.19	09.07.19	26.08.19	26.08.19
220	220	220	LAK2	F	52	169	80	24.05.19	24.05.19	29.05.19	10.07.19	02.09.19	02.09.19

## Sheet: Screening
					Screening Date
Group	Entry Number	Code	Patient Name/Acronim	TSH	FSH	Estradiol	AST	ALT	Urea	Creatinine	Hb	RBC	HCT	Leukocyte	LYMPHOCYTES	NEUTROPHILS	EOSINOPHILS	BASOPHILS	MONOCYTES	PLT	ESR
				mIU/ml	mIU/ml	pg/ml	U/l	U/l	mmol/L	mcmol/L	g/L	x10ˆ12/L	%	x10ˆ9/L	%	%	%	%	%	x10ˆ9/L	MM/HOUR
1	1	1	TIM	2.1	121	18	N/A	N/A	N/A	N/A	N/A	N/A	N/A	N/A	N/A	N/A	N/A	N/A	N/A	N/A	N/A
2	2	2	NIK	3.8	40	30	25	30	N/A	N/A	123	4,7	41,5	5,7	33	62,2	1	1	4,4	289	13
3	3	3	SEM	2,1	30	22	30	29	N/A	N/A	123	4,4	38	7,0	24,5	68,4	2	1	7,1	244	15
4	4	4	MAP	1.5	36	28	N/A	N/A	N/A	N/A	N/A	N/A	N/A	N/A	N/A	N/A	N/A	N/A	N/A	N/A	N/A
5	5	5	MAI	1,8	35	18	28	25	N/A	N/A	N/A	N/A	N/A	N/A	N/A	N/A	N/A	N/A	N/A	N/A	N/A
6	6	6	ATB	3.1	35	23	N/A	N/A	N/A	N/A	121	3	35	7	35	53	5	1	6	192	7
7	7	7	IZK	1.8	33	30	N/A	N/A	N/A	N/A	N/A	N/A	N/A	N/A	N/A	N/A	N/A	N/A	N/A	N/A	N/A
8	8	8	MAK	2.1	90	45	N/A	N/A	N/A	N/A	N/A	N/A	N/A	N/A	N/A	N/A	N/A	N/A	N/A	N/A	N/A
9	9	9	ETM	3	40	16	N/A	N/A	N/A	N/A	N/A	N/A	N/A	N/A	N/A	N/A	N/A	N/A	N/A	N/A	N/A
10	10	10	GUT	3.9	43	18	N/A	N/A	N/A	N/A	N/A	N/A	N/A	N/A	N/A	N/A	N/A	N/A	N/A	N/A	N/A
11	11	11	KHK	2.8	30	21	N/A	N/A	N/A	N/A	N/A	N/A	N/A	N/A	N/A	N/A	N/A	N/A	N/A	N/A	N/A
12	12	12	TAK	1,8	76	18	N/A	N/A	N/A	N/A	N/A	N/A	N/A	N/A	N/A	N/A	N/A	N/A	N/A	N/A	N/A
13	13	13	RAI	3,0	40	27	N/A	N/A	N/A	N/A	115	5	40	9,0	36	54	4	1	5	320	11
14	14	14	LID	3,38	33	25	N/A	N/A	N/A	N/A	125	3	37	8	29	64	3	1	3	320	10
15	15	15	MEA	2,8	32	20	N/A	N/A	N/A	N/A	130	4,3	39,3	9,1	20,3	75	2	0	6,1	297	7
16	16	16	ZHP	0,9	70		N/A	N/A	N/A	N/A	121	3	40	8,1	27	63	0,9	1	3	180	15
17	17	17	TAC	2,5	28	27	N/A	N/A	N/A	N/A	126	4,5	41	8	30	59	4	1	6	191	10
18	18	18	TAA	3,8	42	20	N/A	N/A	N/A	N/A	N/A	N/A	N/A	N/A	N/A	N/A	N/A	N/A	N/A	N/A	N/A
19	19	19	NIR	3,0	115	18	20,59	14,09	N/A	N/A	140	3	41	5	30	61	1	1	7	183	11
20	20	20	KET	2,3	50	18	N/A	N/A	N/A	N/A	N/A	N/A	N/A	N/A	N/A	N/A	N/A	N/A	N/A	N/A	N/A
21	21	21	BAM	2,3	33	23	N/A	N/A	N/A	N/A	131	4,8	41,2	8,1	22,1	62,9	5	0	6,9	292	3
22	22	22	LIT	3,5	85	19	N/A	N/A	N/A	N/A	N/A	N/A	N/A	N/A	N/A	N/A	N/A	N/A	N/A	N/A	N/A
23	23	23	TAG	3,1	37	20	N/A	N/A	N/A	N/A	N/A	N/A	N/A	N/A	N/A	N/A	N/A	N/A	N/A	N/A	N/A
24	24	24	DAK	2,5	37	24	N/A	N/A	N/A	N/A	N/A	N/A	N/A	N/A	N/A	N/A	N/A	N/A	N/A	N/A	N/A
25	25	25	TIT	1,1	85	18	N/A	N/A	N/A	N/A	N/A	N/A	N/A	N/A	N/A	N/A	N/A	N/A	N/A	N/A	N/A
26	26	26	MAN	3,1	62	29	N/A	N/A	N/A	N/A	N/A	N/A	N/A	N/A	N/A	N/A	N/A	N/A	N/A	N/A	N/A
27	27	27	MAR	2,1	81	20	N/A	N/A	N/A	N/A	N/A	N/A	N/A	N/A	N/A	N/A	N/A	N/A	N/A	N/A	N/A
28	28	28	NAC	3,2	29	32	N/A	N/A	N/A	N/A	N/A	N/A	N/A	N/A	N/A	N/A	N/A	N/A	N/A	N/A	N/A
29	29	29	MMK	N/A	N/A	N/A	N/A	N/A	N/A	N/A	N/A	N/A	N/A	N/A	N/A	N/A	N/A	N/A	N/A	N/A	N/A
30	30	30	MZT	1,8	30	28	N/A	N/A	N/A	N/A	N/A	N/A	N/A	N/A	N/A	N/A	N/A	N/A	N/A	N/A	N/A
31	31	31	PRD	0,8	31	25	N/A	N/A	N/A	N/A	N/A	N/A	N/A	N/A	N/A	N/A	N/A	N/A	N/A	N/A	N/A
32	32	32	ADT	3,1	44	20	N/A	N/A	N/A	N/A	N/A	N/A	N/A	N/A	N/A	N/A	N/A	N/A	N/A	N/A	N/A
33	33	33	FIO	1,2	41	16	N/A	N/A	N/A	N/A	N/A	N/A	N/A	N/A	N/A	N/A	N/A	N/A	N/A	N/A	N/A
34	34	34	IRG	1,0	36	18	N/A	N/A	N/A	N/A	N/A	N/A	N/A	N/A	N/A	N/A	N/A	N/A	N/A	N/A	N/A
35	35	35	AFB	2,0	38	18	N/A	N/A	N/A	N/A	134	4,5	41,0	5,2	35,6	59,5	1,2	0,7	3	157	5
36	36	36	KHT	1,5	46	20	N/A	N/A	N/A	N/A	N/A	N/A	N/A	N/A	N/A	N/A	N/A	N/A	N/A	N/A	N/A
37	37	37	ANG	1,8	88	21	N/A	N/A	N/A	N/A	N/A	N/A	N/A	N/A	N/A	N/A	N/A	N/A	N/A	N/A	N/A
38	38	38	LEM	2,5	39	18	N/A	N/A	N/A	N/A	N/A	N/A	N/A	N/A	N/A	N/A	N/A	N/A	N/A	N/A	N/A
39	39	39	KAA	1,8	41	15	N/A	N/A	N/A	N/A	N/A	N/A	N/A	N/A	N/A	N/A	N/A	N/A	N/A	N/A	N/A
40	40	40	ELK	2,9	37	28	N/A	N/A	N/A	N/A	N/A	N/A	N/A	N/A	N/A	N/A	N/A	N/A	N/A	N/A	N/A
41	41	41	NOK	1,8	91	20	N/A	N/A	N/A	N/A	N/A	N/A	N/A	N/A	N/A	N/A	N/A	N/A	N/A	N/A	N/A
42	42	42	KHL	1,3	91	19	N/A	N/A	N/A	N/A	N/A	N/A	N/A	N/A	N/A	N/A	N/A	N/A	N/A	N/A	N/A
43	43	43	MAT	1,1	56	20	N/A	N/A	N/A	N/A	144	4,58	41,2	7,03	37	48,1	7	0,4	7,5	272	5
44	44	44	KHN	1,5	38	19	N/A	N/A	N/A	N/A	N/A	N/A	N/A	N/A	N/A	N/A	N/A	N/A	N/A	N/A	N/A
45	45	45	MZB	1,5	80	23	N/A	N/A	N/A	N/A	N/A	N/A	N/A	N/A	N/A	N/A	N/A	N/A	N/A	N/A	N/A
46	46	46	ELB	1,8	49	21	N/A	N/A	N/A	N/A	N/A	N/A	N/A	N/A	N/A	N/A	N/A	N/A	N/A	N/A	N/A
47	47	47	NIZ	2,5	81	20	N/A	N/A	N/A	N/A	N/A	N/A	N/A	N/A	N/A	N/A	N/A	N/A	N/A	N/A	N/A
48	48	48	CIL	1,67	78	20	N/A	N/A	N/A	N/A	N/A	N/A	N/A	N/A	N/A	N/A	N/A	N/A	N/A	N/A	N/A
49	49	49	LUT	0,3	81	12	28	30	N/A	N/A	N/A	N/A	N/A	N/A	N/A	N/A	N/A	N/A	N/A	N/A	N/A
50	50	50	NAT	1,7	39	18	N/A	N/A	N/A	N/A	N/A	N/A	N/A	N/A	N/A	N/A	N/A	N/A	N/A	N/A	N/A
51	51	51	VIM	1,5	48	20	N/A	N/A	N/A	N/A	N/A	N/A	N/A	N/A	N/A	N/A	N/A	N/A	N/A	N/A	N/A
52	52	52	EKJ	1,8	78	21	25	30	N/A	60	120	41	36,1	8,1	18,3	73,7	3	1	4	291	19
53	53	53	NIJ	1,5	70	18	N/A	N/A	N/A	N/A	N/A	N/A	N/A	N/A	N/A	N/A	N/A	N/A	N/A	N/A	N/A
54	54	54	IRG1	3,5	78	21	N/A	N/A	N/A	N/A	N/A	N/A	N/A	N/A	N/A	N/A	N/A	N/A	N/A	N/A	N/A
55	55	55	SHN	3,3	94	15	N/A	N/A	N/A	N/A	120	3,9	35,4	3,4	33,6	57,3	0	0	9,1	285	3
56	56	56	MAG	1,6	39	19	30	25	N/A	N/A	N/A	N/A	N/A	N/A	N/A	N/A	N/A	N/A	N/A	N/A	N/A
57	57	57	ROM	2,1	78	16	N/A	N/A	N/A	N/A	131	4,8	38,6	9,4	32,9	60,6	0	0	6,5	333	12
58	58	58	MAM	1,5	85	16	N/A	N/A	N/A	N/A	N/A	N/A	N/A	N/A	N/A	N/A	N/A	N/A	N/A	N/A	N/A
59	59	59	GIB	1,1	36	15	N/A	N/A	N/A	N/A	N/A	N/A	N/A	N/A	N/A	N/A	N/A	N/A	N/A	N/A	N/A
60	60	60	NEB	1,0	40	16	N/A	N/A	N/A	N/A	N/A	N/A	N/A	N/A	N/A	N/A	N/A	N/A	N/A	N/A	N/A
61	61	61	TIR	0,9	31	28	N/A	N/A	N/A	N/A	N/A	N/A	N/A	N/A	N/A	N/A	N/A	N/A	N/A	N/A	N/A
62	62	62	KER	1,0	35	24	N/A	N/A	N/A	N/A	N/A	N/A	N/A	N/A	N/A	N/A	N/A	N/A	N/A	N/A	N/A
63	63	63	MAS	1,6	95	11	N/A	N/A	N/A	N/A	136	4,6	39,7	6,12	33,1	62,2	0	0	4,7	228	7
64	64	64	NOR	1,8	38	25	N/A	N/A	N/A	N/A	N/A	N/A	N/A	N/A	N/A	N/A	N/A	N/A	N/A	N/A	N/A
65	65	65	NEA	1,9	121	16	N/A	N/A	N/A	N/A	N/A	N/A	N/A	N/A	N/A	N/A	N/A	N/A	N/A	N/A	N/A
66	66	66	KEC	2,3	99	25	N/A	N/A	N/A	N/A	N/A	N/A	N/A	N/A	N/A	N/A	N/A	N/A	N/A	N/A	N/A
67	67	67	NOZ	2,1	63	19	N/A	N/A	N/A	N/A	119	4,0	37,2	6,8	26,2	69,4	0	0	4,4	352	12,3
68	68	68	SEI	1,5	131	11	N/A	N/A	N/A	N/A	N/A	N/A	N/A	N/A	N/A	N/A	N/A	N/A	N/A	N/A	N/A
69	69	69	TRG	0,8	69	20	N/A	N/A	N/A	N/A	136	4,6	39,6	4,8	40,6	53	2	0,4	4	174	7
70	70	70	GUA	1,4	101	19	25	30	N/A	N/A	N/A	N/A	N/A	N/A	N/A	N/A	N/A	N/A	N/A	N/A	N/A
71	71	71	RER	1,2	100	25	N/A	N/A	N/A	N/A	N/A	N/A	N/A	N/A	N/A	N/A	N/A	N/A	N/A	N/A	N/A
72	72	72	NAV	2,8	40	19	N/A	N/A	N/A	N/A	N/A	N/A	N/A	N/A	N/A	N/A	N/A	N/A	N/A	N/A	N/A
73	73	73	MMM	2,1	100	29	N/A	N/A	N/A	N/A	N/A	N/A	N/A	N/A	N/A	N/A	N/A	N/A	N/A	N/A	N/A
74	74	74	MZC	1,3	133	10	N/A	N/A	N/A	N/A	N/A	N/A	N/A	N/A	N/A	N/A	N/A	N/A	N/A	N/A	N/A
75	75	75	CII	1,3	115	21	N/A	N/A	N/A	N/A	N/A	N/A	N/A	N/A	N/A	N/A	N/A	N/A	N/A	N/A	N/A
76	76	76	MEI	1,5	116	17	N/A	N/A	N/A	N/A	N/A	N/A	N/A	N/A	N/A	N/A	N/A	N/A	N/A	N/A	N/A
77	77	77	LIP	3,2	98	11	N/A	N/A	N/A	N/A	N/A	N/A	N/A	N/A	N/A	N/A	N/A	N/A	N/A	N/A	N/A
78	78	78	RUM	1,1	35	12	N/A	N/A	N/A	N/A	N/A	N/A	N/A	N/A	N/A	N/A	N/A	N/A	N/A	N/A	N/A
79	79	79	MAB	1,5	96	21	N/A	N/A	N/A	N/A	N/A	N/A	N/A	N/A	N/A	N/A	N/A	N/A	N/A	N/A	N/A
80	80	80	TEK	1,2	81	20	N/A	N/A	N/A	N/A	N/A	N/A	N/A	N/A	N/A	N/A	N/A	N/A	N/A	N/A	N/A
81	81	81	TAS	1,5	45	26	N/A	N/A	N/A	N/A	N/A	N/A	N/A	N/A	N/A	N/A	N/A	N/A	N/A	N/A	N/A
82	82	82	CIG	1,2	133	19	N/A	N/A	N/A	N/A	N/A	N/A	N/A	N/A	N/A	N/A	N/A	N/A	N/A	N/A	N/A
83	83	83	JAK	1,2	39	20	N/A	N/A	N/A	N/A	N/A	N/A	N/A	N/A	N/A	N/A	N/A	N/A	N/A	N/A	N/A
84	84	84	ASG	2,1	40	19	N/A	N/A	N/A	N/A	N/A	N/A	N/A	N/A	N/A	N/A	N/A	N/A	N/A	N/A	N/A
85	85	85	IRG2	1,1	37	25	N/A	N/A	N/A	N/A	N/A	N/A	N/A	N/A	N/A	N/A	N/A	N/A	N/A	N/A	N/A
86	86	86	TNG	1,5	89	20	N/A	N/A	N/A	N/A	N/A	N/A	N/A	N/A	N/A	N/A	N/A	N/A	N/A	N/A	N/A
87	87	87	MAG1	1,3	85	29	N/A	N/A	N/A	N/A	N/A	N/A	N/A	N/A	N/A	N/A	N/A	N/A	N/A	N/A	N/A
88	88	88	MID	1,8	120	11	N/A	N/A	N/A	N/A	N/A	N/A	N/A	N/A	N/A	N/A	N/A	N/A	N/A	N/A	N/A
89	89	89	IRS	1,5	123	15	21	16	N/A	N/A	N/A	N/A	N/A	N/A	N/A	N/A	N/A	N/A	N/A	N/A	N/A
90	90	90	GUG	2,2	111	11	N/A	N/A	N/A	N/A	N/A	N/A	N/A	N/A	N/A	N/A	N/A	N/A	N/A	N/A	N/A
91	91	91	GAG	2,3	98	14	38	34	N/A	N/A	118	4,8	33,7	4,7	30	63	2	0	5	206	9
92	92	92	NIT	1,5	65	20	N/A	N/A	N/A	N/A	N/A	N/A	N/A	N/A	N/A	N/A	N/A	N/A	N/A	N/A	N/A
93	93	93	TAM	2,2	59	18	N/A	N/A	N/A	N/A	N/A	N/A	N/A	N/A	N/A	N/A	N/A	N/A	N/A	N/A	N/A
94	94	94	ZAS	3,4	85	24	N/A	N/A	N/A	N/A	129	4,2	36,2	5,9	28,3	60,7	4	0,5	6,5	291	10
95	95	95	MTM	1,3	91	22	N/A	N/A	N/A	N/A	N/A	N/A	N/A	N/A	N/A	N/A	N/A	N/A	N/A	N/A	N/A
96	96	96	RUS	1,5	100	21	N/A	N/A	N/A	N/A	N/A	N/A	N/A	N/A	N/A	N/A	N/A	N/A	N/A	N/A	N/A
97	97	97	AZT	1,5	70	25	N/A	N/A	N/A	N/A	N/A	N/A	N/A	N/A	N/A	N/A	N/A	N/A	N/A	N/A	N/A
98	98	98	EKK	1,3	125	19	N/A	N/A	N/A	N/A	N/A	N/A	N/A	N/A	N/A	N/A	N/A	N/A	N/A	N/A	N/A
99	99	99	LEA	1,8	77	29	26	23	N/A	N/A	N/A	N/A	N/A	N/A	N/A	N/A	N/A	N/A	N/A	N/A	N/A
100	100	100	SHM	1,0	101	20	N/A	N/A	N/A	N/A	N/A	N/A	N/A	N/A	N/A	N/A	N/A	N/A	N/A	N/A	N/A
101	101	101	KNC	1,8	86	21	N/A	N/A	N/A	N/A	N/A	N/A	N/A	N/A	N/A	N/A	N/A	N/A	N/A	N/A	N/A
102	102	102	MAM1	1,8	77	25	N/A	N/A	N/A	N/A	N/A	N/A	N/A	N/A	N/A	N/A	N/A	N/A	N/A	N/A	N/A
103	103	103	NAK	1,5	121	10	N/A	N/A	N/A	N/A	N/A	N/A	N/A	N/A	N/A	N/A	N/A	N/A	N/A	N/A	N/A
104	104	104	DUS	1,8	125	15	N/A	N/A	N/A	N/A	N/A	N/A	N/A	N/A	N/A	N/A	N/A	N/A	N/A	N/A	N/A
105	105	105	KHS	1,1	99	12	N/A	N/A	N/A	N/A	N/A	N/A	N/A	N/A	N/A	N/A	N/A	N/A	N/A	N/A	N/A
106	106	106	VAA	2,3	115	21	N/A	N/A	N/A	N/A	N/A	N/A	N/A	N/A	N/A	N/A	N/A	N/A	N/A	N/A	N/A
107	107	107	LAK	2,3	115	18	N/A	N/A	N/A	N/A	N/A	N/A	N/A	N/A	N/A	N/A	N/A	N/A	N/A	N/A	N/A
108	108	108	KHD	1,5	88	23	N/A	N/A	N/A	N/A	N/A	N/A	N/A	N/A	N/A	N/A	N/A	N/A	N/A	N/A	N/A
109	109	109	IRT	2,3	68	21	N/A	N/A	N/A	N/A	N/A	N/A	N/A	N/A	N/A	N/A	N/A	N/A	N/A	N/A	N/A
110	110	110	KHA	N/A	N/A	N/A	N/A	N/A	N/A	N/A	N/A	N/A	N/A	N/A	N/A	N/A	N/A	N/A	N/A	N/A	N/A
111	111	111	LUC	1,5	111	11	N/A	N/A	N/A	N/A	N/A	N/A	N/A	N/A	N/A	N/A	N/A	N/A	N/A	N/A	N/A
112	112	112	MIP	1,0	85	18	N/A	N/A	N/A	N/A	N/A	N/A	N/A	N/A	N/A	N/A	N/A	N/A	N/A	N/A	N/A
113	113	113	VIA	1,2	100	20	N/A	N/A	N/A	N/A	N/A	N/A	N/A	N/A	N/A	N/A	N/A	N/A	N/A	N/A	N/A
114	114	114	MEG	1,3	76	22	N/A	N/A	N/A	N/A	N/A	N/A	N/A	N/A	N/A	N/A	N/A	N/A	N/A	N/A	N/A
115	115	115	CIC	1,0	130	10	N/A	N/A	N/A	N/A	N/A	N/A	N/A	N/A	N/A	N/A	N/A	N/A	N/A	N/A	N/A
116	116	116	SHA	N/A	N/A	N/A	N/A	N/A	N/A	N/A	N/A	N/A	N/A	N/A	N/A	N/A	N/A	N/A	N/A	N/A	N/A
117	117	117	BEG	2,1	86	28	N/A	N/A	N/A	N/A	N/A	N/A	N/A	N/A	N/A	N/A	N/A	N/A	N/A	N/A	N/A
118	118	118	SHV	N/A	N/A	N/A	N/A	N/A	N/A	N/A	N/A	N/A	N/A	N/A	N/A	N/A	N/A	N/A	N/A	N/A	N/A
119	119	119	NGV	N/A	N/A	N/A	N/A	N/A	N/A	N/A	N/A	N/A	N/A	N/A	N/A	N/A	N/A	N/A	N/A	N/A	N/A
120	120	120	MVG	N/A	N/A	N/A	N/A	N/A	N/A	N/A	N/A	N/A	N/A	N/A	N/A	N/A	N/A	N/A	N/A	N/A	N/A
121	121	121	KAB	N/A	N/A	N/A	N/A	N/A	N/A	N/A	N/A	N/A	N/A	N/A	N/A	N/A	N/A	N/A	N/A	N/A	N/A
122	122	122	NNK	N/A	N/A	N/A	N/A	N/A	N/A	N/A	N/A	N/A	N/A	N/A	N/A	N/A	N/A	N/A	N/A	N/A	N/A
123	123	123	MZS	N/A	N/A	N/A	N/A	N/A	N/A	N/A	102	3,7	37,2	7,1	22,1	69,2	3	0	8,7	229	11
124	124	124	RUP	N/A	N/A	N/A	N/A	N/A	N/A	N/A	N/A	N/A	N/A	N/A	N/A	N/A	N/A	N/A	N/A	N/A	N/A
125	125	125	IAK	N/A	N/A	N/A	N/A	N/A	N/A	N/A	N/A	N/A	N/A	N/A	N/A	N/A	N/A	N/A	N/A	N/A	N/A
126	126	126	INO	N/A	N/A	N/A	N/A	N/A	N/A	N/A	N/A	N/A	N/A	N/A	N/A	N/A	N/A	N/A	N/A	N/A	N/A
127	127	127	OFA	N/A	N/A	N/A	N/A	N/A	N/A	N/A	N/A	N/A	N/A	N/A	N/A	N/A	N/A	N/A	N/A	N/A	N/A
128	128	128	LEB	N/A	N/A	N/A	N/A	N/A	N/A	N/A	N/A	N/A	N/A	N/A	N/A	N/A	N/A	N/A	N/A	N/A	N/A
129	129	129	NIM	2,0	99	26	N/A	N/A	N/A	N/A	N/A	N/A	N/A	N/A	N/A	N/A	N/A	N/A	N/A	N/A	N/A
130	130	130	NAA	N/A	N/A	N/A	N/A	N/A	N/A	N/A	N/A	N/A	N/A	N/A	N/A	N/A	N/A	N/A	N/A	N/A	N/A
131	131	131	MDS	N/A	N/A	N/A	N/A	N/A	N/A	N/A	N/A	N/A	N/A	N/A	N/A	N/A	N/A	N/A	N/A	N/A	N/A
132	132	132	MGM	N/A	N/A	N/A	N/A	N/A	N/A	N/A	N/A	N/A	N/A	N/A	N/A	N/A	N/A	N/A	N/A	N/A	N/A
133	133	133	OLK	N/A	N/A	N/A	N/A	N/A	N/A	N/A	N/A	N/A	N/A	N/A	N/A	N/A	N/A	N/A	N/A	N/A	N/A
134	134	134	GAA	N/A	N/A	N/A	N/A	N/A	N/A	N/A	N/A	N/A	N/A	N/A	N/A	N/A	N/A	N/A	N/A	N/A	N/A
135	135	135	GIO	N/A	N/A	N/A	N/A	N/A	N/A	N/A	N/A	N/A	N/A	N/A	N/A	N/A	N/A	N/A	N/A	N/A	N/A
136	136	136	NIC	N/A	N/A	N/A	N/A	N/A	N/A	N/A	N/A	N/A	N/A	N/A	N/A	N/A	N/A	N/A	N/A	N/A	N/A
137	137	137	NEK	0,71	88	21	N/A	N/A	N/A	N/A	N/A	N/A	N/A	N/A	N/A	N/A	N/A	N/A	N/A	N/A	N/A
138	138	138	NAL	1,5	88	23	N/A	N/A	N/A	N/A	N/A	N/A	N/A	N/A	N/A	N/A	N/A	N/A	N/A	N/A	N/A
139	139	139	NIN	N/A	N/A	N/A	N/A	N/A	N/A	N/A	N/A	N/A	N/A	N/A	N/A	N/A	N/A	N/A	N/A	N/A	N/A
140	140	140	TGK	N/A	N/A	N/A	N/A	N/A	N/A	N/A	N/A	N/A	N/A	N/A	N/A	N/A	N/A	N/A	N/A	N/A	N/A
141	141	141	MAS1	N/A	N/A	N/A	N/A	N/A	N/A	N/A	N/A	N/A	N/A	N/A	N/A	N/A	N/A	N/A	N/A	N/A	N/A
142	142	142	NAB	N/A	N/A	N/A	N/A	N/A	N/A	N/A	N/A	N/A	N/A	N/A	N/A	N/A	N/A	N/A	N/A	N/A	N/A
143	143	143	EKT	N/A	N/A	N/A	N/A	N/A	N/A	N/A	N/A	N/A	N/A	N/A	N/A	N/A	N/A	N/A	N/A	N/A	N/A
144	144	144	GIA	N/A	N/A	N/A	N/A	N/A	N/A	N/A	N/A	N/A	N/A	N/A	N/A	N/A	N/A	N/A	N/A	N/A	N/A
145	145	145	NIA	N/A	N/A	N/A	N/A	N/A	N/A	N/A	N/A	N/A	N/A	N/A	N/A	N/A	N/A	N/A	N/A	N/A	N/A
146	146	146	IRC	N/A	N/A	N/A	N/A	N/A	N/A	N/A	N/A	N/A	N/A	N/A	N/A	N/A	N/A	N/A	N/A	N/A	N/A
147	147	147	NIG	N/A	N/A	N/A	N/A	N/A	N/A	N/A	N/A	N/A	N/A	N/A	N/A	N/A	N/A	N/A	N/A	N/A	N/A
148	148	148	NIP	N/A	N/A	N/A	N/A	N/A	N/A	N/A	N/A	N/A	N/A	N/A	N/A	N/A	N/A	N/A	N/A	N/A	N/A
149	149	149	NAB1	N/A	N/A	N/A	N/A	N/A	N/A	N/A	N/A	N/A	N/A	N/A	N/A	N/A	N/A	N/A	N/A	N/A	N/A
150	150	150	STM	N/A	N/A	N/A	N/A	N/A	N/A	N/A	N/A	N/A	N/A	N/A	N/A	N/A	N/A	N/A	N/A	N/A	N/A
151	151	151	MMC	N/A	N/A	N/A	N/A	N/A	N/A	N/A	N/A	N/A	N/A	N/A	N/A	N/A	N/A	N/A	N/A	N/A	N/A
152	152	152	ANB	N/A	N/A	N/A	N/A	N/A	N/A	N/A	N/A	N/A	N/A	N/A	N/A	N/A	N/A	N/A	N/A	N/A	N/A
153	153	153	TNK	N/A	N/A	N/A	N/A	N/A	N/A	N/A	N/A	N/A	N/A	N/A	N/A	N/A	N/A	N/A	N/A	N/A	N/A
154	154	154	KHA1	N/A	N/A	N/A	N/A	N/A	N/A	N/A	N/A	N/A	N/A	N/A	N/A	N/A	N/A	N/A	N/A	N/A	N/A
155	155	155	NIS	N/A	N/A	N/A	N/A	N/A	N/A	N/A	N/A	N/A	N/A	N/A	N/A	N/A	N/A	N/A	N/A	N/A	N/A
156	156	156	LES	N/A	N/A	N/A	N/A	N/A	N/A	N/A	N/A	N/A	N/A	N/A	N/A	N/A	N/A	N/A	N/A	N/A	N/A
157	157	157	MAO	N/A	N/A	N/A	N/A	N/A	N/A	N/A	N/A	N/A	N/A	N/A	N/A	N/A	N/A	N/A	N/A	N/A	N/A
158	158	158	IZA	N/A	N/A	N/A	N/A	N/A	N/A	N/A	N/A	N/A	N/A	N/A	N/A	N/A	N/A	N/A	N/A	N/A	N/A
159	159	159	KEK	N/A	N/A	N/A	N/A	N/A	N/A	N/A	N/A	N/A	N/A	N/A	N/A	N/A	N/A	N/A	N/A	N/A	N/A
160	160	160	TSJ	N/A	N/A	N/A	N/A	N/A	N/A	N/A	N/A	N/A	N/A	N/A	N/A	N/A	N/A	N/A	N/A	N/A	N/A
161	161	161	FIG	N/A	N/A	N/A	N/A	N/A	N/A	N/A	N/A	N/A	N/A	N/A	N/A	N/A	N/A	N/A	N/A	N/A	N/A
162	162	162	NAP	N/A	N/A	N/A	N/A	N/A	N/A	N/A	N/A	N/A	N/A	N/A	N/A	N/A	N/A	N/A	N/A	N/A	N/A
163	163	163	MAM2	N/A	N/A	N/A	N/A	N/A	N/A	N/A	N/A	N/A	N/A	N/A	N/A	N/A	N/A	N/A	N/A	N/A	N/A
164	164	164	MAM3	N/A	N/A	N/A	N/A	N/A	N/A	N/A	N/A	N/A	N/A	N/A	N/A	N/A	N/A	N/A	N/A	N/A	N/A
165	165	165	NOP	N/A	N/A	N/A	N/A	N/A	N/A	N/A	N/A	N/A	N/A	N/A	N/A	N/A	N/A	N/A	N/A	N/A	N/A
166	166	166	GRG	N/A	N/A	N/A	N/A	N/A	N/A	N/A	N/A	N/A	N/A	N/A	N/A	N/A	N/A	N/A	N/A	N/A	N/A
167	167	167	NOT	N/A	N/A	N/A	N/A	N/A	N/A	N/A	N/A	N/A	N/A	N/A	N/A	N/A	N/A	N/A	N/A	N/A	N/A
168	168	168	LAS	N/A	N/A	N/A	N/A	N/A	N/A	N/A	N/A	N/A	N/A	N/A	N/A	N/A	N/A	N/A	N/A	N/A	N/A
169	169	169	CIU	N/A	N/A	N/A	N/A	N/A	N/A	N/A	N/A	N/A	N/A	N/A	N/A	N/A	N/A	N/A	N/A	N/A	N/A
170	170	170	KHP	N/A	N/A	N/A	N/A	N/A	N/A	N/A	N/A	N/A	N/A	N/A	N/A	N/A	N/A	N/A	N/A	N/A	N/A
171	171	171	TMA	N/A	N/A	N/A	N/A	N/A	N/A	N/A	N/A	N/A	N/A	N/A	N/A	N/A	N/A	N/A	N/A	N/A	N/A
172	172	172	ZAA	N/A	N/A	N/A	N/A	N/A	N/A	N/A	N/A	N/A	N/A	N/A	N/A	N/A	N/A	N/A	N/A	N/A	N/A
173	173	173	NAG	N/A	N/A	N/A	N/A	N/A	N/A	N/A	N/A	N/A	N/A	N/A	N/A	N/A	N/A	N/A	N/A	N/A	N/A
174	174	174	MTN	N/A	N/A	N/A	N/A	N/A	N/A	N/A	N/A	N/A	N/A	N/A	N/A	N/A	N/A	N/A	N/A	N/A	N/A
175	175	175	VTM	N/A	N/A	N/A	N/A	N/A	N/A	N/A	N/A	N/A	N/A	N/A	N/A	N/A	N/A	N/A	N/A	N/A	N/A
176	176	176	SAT	N/A	N/A	N/A	N/A	N/A	N/A	N/A	N/A	N/A	N/A	N/A	N/A	N/A	N/A	N/A	N/A	N/A	N/A
177	177	177	EKT1	N/A	N/A	N/A	N/A	N/A	N/A	N/A	N/A	N/A	N/A	N/A	N/A	N/A	N/A	N/A	N/A	N/A	N/A
178	178	178	NAA1	N/A	N/A	N/A	N/A	N/A	N/A	N/A	N/A	N/A	N/A	N/A	N/A	N/A	N/A	N/A	N/A	N/A	N/A
179	179	179	IAL	1,5	97	21	N/A	N/A	N/A	N/A	N/A	N/A	N/A	N/A	N/A	N/A	N/A	N/A	N/A	N/A	N/A
180	180	180	MGR	N/A	N/A	N/A	N/A	N/A	N/A	N/A	N/A	N/A	N/A	N/A	N/A	N/A	N/A	N/A	N/A	N/A	N/A
181	181	181	MZC1	N/A	N/A	N/A	N/A	N/A	N/A	N/A	N/A	N/A	N/A	N/A	N/A	N/A	N/A	N/A	N/A	N/A	N/A
182	182	182	EDZ	N/A	N/A	N/A	N/A	N/A	N/A	N/A	N/A	N/A	N/A	N/A	N/A	N/A	N/A	N/A	N/A	N/A	N/A
183	183	183	NGK	N/A	N/A	N/A	N/A	N/A	N/A	N/A	N/A	N/A	N/A	N/A	N/A	N/A	N/A	N/A	N/A	N/A	N/A
184	184	184	EMB	N/A	N/A	N/A	N/A	N/A	N/A	N/A	N/A	N/A	N/A	N/A	N/A	N/A	N/A	N/A	N/A	N/A	N/A
185	185	185	AND	N/A	N/A	N/A	N/A	N/A	N/A	N/A	N/A	N/A	N/A	N/A	N/A	N/A	N/A	N/A	N/A	N/A	N/A
186	186	186	TEU	N/A	N/A	N/A	N/A	N/A	N/A	N/A	N/A	N/A	N/A	N/A	N/A	N/A	N/A	N/A	N/A	N/A	N/A
187	187	187	MMK	N/A	N/A	N/A	N/A	N/A	N/A	N/A	N/A	N/A	N/A	N/A	N/A	N/A	N/A	N/A	N/A	N/A	N/A
188	188	188	ELJ	N/A	N/A	N/A	N/A	N/A	N/A	N/A	N/A	N/A	N/A	N/A	N/A	N/A	N/A	N/A	N/A	N/A	N/A
189	189	189	KEA	N/A	N/A	N/A	N/A	N/A	N/A	N/A	N/A	N/A	N/A	N/A	N/A	N/A	N/A	N/A	N/A	N/A	N/A
190	190	190	LAK1	N/A	N/A	N/A	N/A	N/A	N/A	N/A	N/A	N/A	N/A	N/A	N/A	N/A	N/A	N/A	N/A	N/A	N/A
191	191	191	TKK	N/A	N/A	N/A	N/A	N/A	N/A	N/A	N/A	N/A	N/A	N/A	N/A	N/A	N/A	N/A	N/A	N/A	N/A
192	192	192	NSK	N/A	N/A	N/A	N/A	N/A	N/A	N/A	N/A	N/A	N/A	N/A	N/A	N/A	N/A	N/A	N/A	N/A	N/A
193	193	193	DAC	N/A	N/A	N/A	N/A	N/A	N/A	N/A	N/A	N/A	N/A	N/A	N/A	N/A	N/A	N/A	N/A	N/A	N/A
194	194	194	MAL	N/A	N/A	N/A	N/A	N/A	N/A	N/A	N/A	N/A	N/A	N/A	N/A	N/A	N/A	N/A	N/A	N/A	N/A
195	195	195	EAK	N/A	N/A	N/A	N/A	N/A	N/A	N/A	N/A	N/A	N/A	N/A	N/A	N/A	N/A	N/A	N/A	N/A	N/A
196	196	196	PAR	N/A	N/A	N/A	N/A	N/A	N/A	N/A	N/A	N/A	N/A	N/A	N/A	N/A	N/A	N/A	N/A	N/A	N/A
197	197	197	KVM	N/A	N/A	N/A	N/A	N/A	N/A	N/A	N/A	N/A	N/A	N/A	N/A	N/A	N/A	N/A	N/A	N/A	N/A
198	198	198	TSM	N/A	N/A	N/A	N/A	N/A	N/A	N/A	N/A	N/A	N/A	N/A	N/A	N/A	N/A	N/A	N/A	N/A	N/A
199	199	199	NRM	N/A	N/A	N/A	N/A	N/A	N/A	N/A	N/A	N/A	N/A	N/A	N/A	N/A	N/A	N/A	N/A	N/A	N/A
200	200	200	KVL	N/A	N/A	N/A	N/A	N/A	N/A	N/A	N/A	N/A	N/A	N/A	N/A	N/A	N/A	N/A	N/A	N/A	N/A
201	201	201	TGG	N/A	N/A	N/A	N/A	N/A	N/A	N/A	N/A	N/A	N/A	N/A	N/A	N/A	N/A	N/A	N/A	N/A	N/A
202	202	202	KNK	N/A	N/A	N/A	N/A	N/A	N/A	N/A	N/A	N/A	N/A	N/A	N/A	N/A	N/A	N/A	N/A	N/A	N/A
203	203	203	NIS1	N/A	N/A	N/A	N/A	N/A	N/A	N/A	N/A	N/A	N/A	N/A	N/A	N/A	N/A	N/A	N/A	N/A	N/A
204	204	204	KSK	N/A	N/A	N/A	N/A	N/A	N/A	N/A	N/A	N/A	N/A	N/A	N/A	N/A	N/A	N/A	N/A	N/A	N/A
205	205	205	VEL	N/A	N/A	N/A	N/A	N/A	N/A	N/A	N/A	N/A	N/A	N/A	N/A	N/A	N/A	N/A	N/A	N/A	N/A
206	206	206	TEO	N/A	N/A	N/A	N/A	N/A	N/A	N/A	N/A	N/A	N/A	N/A	N/A	N/A	N/A	N/A	N/A	N/A	N/A
207	207	207	ETL	N/A	N/A	N/A	N/A	N/A	N/A	N/A	N/A	N/A	N/A	N/A	N/A	N/A	N/A	N/A	N/A	N/A	N/A
208	208	208	DNG	N/A	N/A	N/A	N/A	N/A	N/A	N/A	N/A	N/A	N/A	N/A	N/A	N/A	N/A	N/A	N/A	N/A	N/A
209	209	209	TNA	N/A	N/A	N/A	N/A	N/A	N/A	N/A	N/A	N/A	N/A	N/A	N/A	N/A	N/A	N/A	N/A	N/A	N/A
210	210	210	IRM	N/A	N/A	N/A	N/A	N/A	N/A	N/A	N/A	N/A	N/A	N/A	N/A	N/A	N/A	N/A	N/A	N/A	N/A
211	211	211	RFM	N/A	N/A	N/A	N/A	N/A	N/A	N/A	N/A	N/A	N/A	N/A	N/A	N/A	N/A	N/A	N/A	N/A	N/A
212	212	212	INT	N/A	N/A	N/A	N/A	N/A	N/A	N/A	N/A	N/A	N/A	N/A	N/A	N/A	N/A	N/A	N/A	N/A	N/A
213	213	213	TSG	N/A	N/A	N/A	N/A	N/A	N/A	N/A	N/A	N/A	N/A	N/A	N/A	N/A	N/A	N/A	N/A	N/A	N/A
214	214	214	KHB	N/A	N/A	N/A	N/A	N/A	N/A	N/A	N/A	N/A	N/A	N/A	N/A	N/A	N/A	N/A	N/A	N/A	N/A
215	215	215	SEI1	N/A	N/A	N/A	N/A	N/A	N/A	N/A	N/A	N/A	N/A	N/A	N/A	N/A	N/A	N/A	N/A	N/A	N/A
216	216	216	MMM1	N/A	N/A	N/A	N/A	N/A	N/A	N/A	N/A	N/A	N/A	N/A	N/A	N/A	N/A	N/A	N/A	N/A	N/A
217	217	217	LIJ	N/A	N/A	N/A	N/A	N/A	N/A	N/A	N/A	N/A	N/A	N/A	N/A	N/A	N/A	N/A	N/A	N/A	N/A
218	218	218	ELS	N/A	N/A	N/A	N/A	N/A	N/A	N/A	N/A	N/A	N/A	N/A	N/A	N/A	N/A	N/A	N/A	N/A	N/A
219	219	219	MAB	N/A	N/A	N/A	N/A	N/A	N/A	N/A	N/A	N/A	N/A	N/A	N/A	N/A	N/A	N/A	N/A	N/A	N/A
220	220	220	LAK2	N/A	N/A	N/A	N/A	N/A	N/A	N/A	N/A	N/A	N/A	N/A	N/A	N/A	N/A	N/A	N/A	N/A	N/A

## Sheet: MRS
			MRS Results
Code	Patient Name		Visit 1				Visit 3				Visit 4
1	TIM	Psychological symptoms	Somatic symptoms	Urogenital symptoms		Psychological symptoms	Somatic symptoms	Urogenital symptoms		Psychological symptoms	Somatic symptoms	Urogenital symptoms
1	Hot flushes, sweating		2				1				1
2	Heart discomfort		3				3				2
3	Sleep problems		4				2				0
4	Depressive mood	3				2				0
5	Irritability	3				2				0
6	Anxiety	3				2				0
7	Physical and mental exhaustion	3				2				1
8	Sexual problems			4				4				2
9	Bladder problems			3				2				0
10	Dryness of vagina			2				2				0
11	Joint and muscular discomfort		4				4				3
	Sum	12	13	9		8	10	8		1	6	2
	Total score(A+B+C)	34				26				9
Code	Patient Name		Visit 1				Visit 3				Visit 4
2	NIK	Psychological symptoms	Somatic symptoms	Urogenital symptoms		Psychological symptoms	Somatic symptoms	Urogenital symptoms		Psychological symptoms	Somatic symptoms	Urogenital symptoms
1	Hot flushes, sweating		3				3				3
2	Heart discomfort		2				2				2
3	Sleep problems		2				2				2
4	Depressive mood	2				2				2
5	Irritability	2				1				1
6	Anxiety	3				3				3
7	Physical and mental exhaustion	3				3				3
8	Sexual problems			2				2				2
9	Bladder problems			0				0				0
10	Dryness of vagina			1				1				0
11	Joint and muscular discomfort		4				4				4
	Sum	10	11	3		9	11	3		9	11	2
	Total score(A+B+C)	24				23				22
Code	Patient Name		Visit 1				Visit 3				Visit 4
3	SEM	Psychological symptoms	Somatic symptoms	Urogenital symptoms		Psychological symptoms	Somatic symptoms	Urogenital symptoms		Psychological symptoms	Somatic symptoms	Urogenital symptoms
1	Hot flushes, sweating		3				2				1
2	Heart discomfort		3				2				1
3	Sleep problems		3				0				0
4	Depressive mood	2				2				1
5	Irritability	1				0				0
6	Anxiety	2				1				1
7	Physical and mental exhaustion	1				0				0
8	Sexual problems			0				0				0
9	Bladder problems			0				0				0
10	Dryness of vagina			0				0				0
11	Joint and muscular discomfort		2				1				1
	Sum	6	11	0		3	5	0		2	3	0
	Total score(A+B+C)	17				8				5
Code	Patient Name		Visit 1				Visit 3				Visit 4
4	MAP	Psychological symptoms	Somatic symptoms	Urogenital symptoms		Psychological symptoms	Somatic symptoms	Urogenital symptoms		Psychological symptoms	Somatic symptoms	Urogenital symptoms
1	Hot flushes, sweating		2				1				1
2	Heart discomfort		1				1				1
3	Sleep problems		3				3				3
4	Depressive mood	2				0				0
5	Irritability	1				1				1
6	Anxiety	1				1				1
7	Physical and mental exhaustion	3				3				3
8	Sexual problems			4				3				3
9	Bladder problems			0				0				0
10	Dryness of vagina			1				1				1
11	Joint and muscular discomfort		3				2				2
	Sum	7	9	5		5	7	4		5	7	4
	Total score(A+B+C)	21				16				16
Code	Patient Name		Visit 1				Visit 3				Visit 4
5	MAI	Psychological symptoms	Somatic symptoms	Urogenital symptoms		Psychological symptoms	Somatic symptoms	Urogenital symptoms		Psychological symptoms	Somatic symptoms	Urogenital symptoms
1	Hot flushes, sweating		3				1				1
2	Heart discomfort		1				0				0
3	Sleep problems		4				2				1
4	Depressive mood	1				0				0
5	Irritability	1				0				0
6	Anxiety	2				0				0
7	Physical and mental exhaustion	0				0				0
8	Sexual problems			0				0				0
9	Bladder problems			0				0				0
10	Dryness of vagina			0				0				0
11	Joint and muscular discomfort		2				1				0
	Sum	4	10	0		0	4	0		0	2	0
	Total score(A+B+C)	14				4				2
Code	Patient Name		Visit 1				Visit 3				Visit 4
6	Atirnaz Bairamova	Psychological symptoms	Somatic symptoms	Urogenital symptoms		Psychological symptoms	Somatic symptoms	Urogenital symptoms		Psychological symptoms	Somatic symptoms	Urogenital symptoms
1	Hot flushes, sweating		3				2				2
2	Heart discomfort		4				2				2
3	Sleep problems		3				2				2
4	Depressive mood	4				2				2
5	Irritability	3				2				2
6	Anxiety	4				3				2
7	Physical and mental exhaustion	0				0				0
8	Sexual problems			0				0				0
9	Bladder problems			0				0				0
10	Dryness of vagina			0				0				0
11	Joint and muscular discomfort		0				0				0
	Sum	11	10	0		7	6	0		6	6	0
	Total score(A+B+C)	21				13				12
Code	Patient Name		Visit 1				Visit 3				Visit 4
7	IZK	Psychological symptoms	Somatic symptoms	Urogenital symptoms		Psychological symptoms	Somatic symptoms	Urogenital symptoms		Psychological symptoms	Somatic symptoms	Urogenital symptoms
1	Hot flushes, sweating		3				3				3
2	Heart discomfort		2				2				2
3	Sleep problems		2				2				2
4	Depressive mood	0				0				0
5	Irritability	0				0				0
6	Anxiety	1				1				1
7	Physical and mental exhaustion	1				1				1
8	Sexual problems			0				0				0
9	Bladder problems			0				0				0
10	Dryness of vagina			0				0				0
11	Joint and muscular discomfort		3				2				2
	Sum	2	10	0		2	9	0		2	9	0
	Total score(A+B+C)	12				11				11
Code	Patient Name		Visit 1				Visit 3				Visit 4
8	MAK	Psychological symptoms	Somatic symptoms	Urogenital symptoms		Psychological symptoms	Somatic symptoms	Urogenital symptoms		Psychological symptoms	Somatic symptoms	Urogenital symptoms
1	Hot flushes, sweating		2				1				1
2	Heart discomfort		3				2				2
3	Sleep problems		3				2				2
4	Depressive mood	0				0				0
5	Irritability	0				0				0
6	Anxiety	0				0				0
7	Physical and mental exhaustion	1				0				0
8	Sexual problems			1				0				0
9	Bladder problems			1				0				0
10	Dryness of vagina			3				2				2
11	Joint and muscular discomfort		2				2				2
	Sum	1	10	5		0	7	2		0	7	2
	Total score(A+B+C)	16				9				9
Code	Patient Name		Visit 1				Visit 3				Visit 4
9	ETM	Psychological symptoms	Somatic symptoms	Urogenital symptoms		Psychological symptoms	Somatic symptoms	Urogenital symptoms		Psychological symptoms	Somatic symptoms	Urogenital symptoms
1	Hot flushes, sweating		3				1				1
2	Heart discomfort		2				1				1
3	Sleep problems		3				0				0
4	Depressive mood	3				2				1
5	Irritability	3				2				1
6	Anxiety	3				2				1
7	Physical and mental exhaustion	2				0				0
8	Sexual problems			0				0				0
9	Bladder problems			0				0				0
10	Dryness of vagina			0				0				0
11	Joint and muscular discomfort		4				3				3
	Sum	11	12	0		6	5	0		3	5	0
	Total score(A+B+C)	23				11				8
Code	Patient Name		Visit 1				Visit 3				Visit 4
10	GUT	Psychological symptoms	Somatic symptoms	Urogenital symptoms		Psychological symptoms	Somatic symptoms	Urogenital symptoms		Psychological symptoms	Somatic symptoms	Urogenital symptoms
1	Hot flushes, sweating		4				4				3
2	Heart discomfort		4				3				3
3	Sleep problems		3				2				1
4	Depressive mood	2				2				2
5	Irritability	4				3				3
6	Anxiety	4				3				3
7	Physical and mental exhaustion	1				1				1
8	Sexual problems			0				0				0
9	Bladder problems			3				2				2
10	Dryness of vagina			0				0				0
11	Joint and muscular discomfort		3				2				2
	Sum	11	14	3		9	11	2		9	9	2
	Total score(A+B+C)	28				22				20
Code	Patient Name		Visit 1				Visit 3				Visit 4
11	KHK	Psychological symptoms	Somatic symptoms	Urogenital symptoms		Psychological symptoms	Somatic symptoms	Urogenital symptoms		Psychological symptoms	Somatic symptoms	Urogenital symptoms
1	Hot flushes, sweating		4				3				2
2	Heart discomfort		2				2				1
3	Sleep problems		3				2				1
4	Depressive mood	4				3				1
5	Irritability	4				3				1
6	Anxiety	4				3				1
7	Physical and mental exhaustion	1				1				1
8	Sexual problems			1				0				0
9	Bladder problems			0				0				0
10	Dryness of vagina			1				0				0
11	Joint and muscular discomfort		1				1				1
	Sum	13	10	2		10	8	0		4	5	0
	Total score(A+B+C)	25				18				9
Code	Patient Name		Visit 1				Visit 3				Visit 4
12	TAK	Psychological symptoms	Somatic symptoms	Urogenital symptoms		Psychological symptoms	Somatic symptoms	Urogenital symptoms		Psychological symptoms	Somatic symptoms	Urogenital symptoms
1	Hot flushes, sweating		4				4
2	Heart discomfort		0				0
3	Sleep problems		2				2
4	Depressive mood	2				2
5	Irritability	4				4
6	Anxiety	2				2
7	Physical and mental exhaustion	2				2
8	Sexual problems			3				3
9	Bladder problems			0				0
10	Dryness of vagina			3				3
11	Joint and muscular discomfort		3				3
	Sum	10	9	6		10	9	6		N/A	N/A	N/A
	Total score(A+B+C)	25				25				N/A	N/A	N/A
			Visit 1				Visit 3				Visit 4
Code	Patient Name
13	RAI	Psychological symptoms	Somatic symptoms	Urogenital symptoms		Psychological symptoms	Somatic symptoms	Urogenital symptoms		Psychological symptoms	Somatic symptoms	Urogenital symptoms
1	Hot flushes, sweating		1				0				1
2	Heart discomfort		4				2				2
3	Sleep problems		4				2				1
4	Depressive mood	4				3				1
5	Irritability	4				3				1
6	Anxiety	4				3				1
7	Physical and mental exhaustion	2				2				1
8	Sexual problems			0				0				0
9	Bladder problems			1				0				0
10	Dryness of vagina			0				0				0
11	Joint and muscular discomfort		3				2				1
	Sum	14	12	1		11	6	0		4	5	0
	Total score(A+B+C)	27				17				9
Code	Patient Name		Visit 1				Visit 3				Visit 4
14	LID	Psychological symptoms	Somatic symptoms	Urogenital symptoms		Psychological symptoms	Somatic symptoms	Urogenital symptoms		Psychological symptoms	Somatic symptoms	Urogenital symptoms
1	Hot flushes, sweating		3				3				3
2	Heart discomfort		1				1				1
3	Sleep problems		0				0				0
4	Depressive mood	3				3				3
5	Irritability	3				3				3
6	Anxiety	3				3				3
7	Physical and mental exhaustion	3				3				3
8	Sexual problems			0				0				0
9	Bladder problems			0				0				0
10	Dryness of vagina			0				0				0
11	Joint and muscular discomfort		1				1				1
	Sum	12	5	0		12	5	0		12	5	0
	Total score(A+B+C)	17				17				17
			Visit 1				Visit 3				Visit 4
Code	Patient Name
15	MEA	Psychological symptoms	Somatic symptoms	Urogenital symptoms		Psychological symptoms	Somatic symptoms	Urogenital symptoms		Psychological symptoms	Somatic symptoms	Urogenital symptoms
1	Hot flushes, sweating		3				2				2
2	Heart discomfort		4				3				1
3	Sleep problems		4				2				1
4	Depressive mood	1				1				1
5	Irritability	0				1				1
6	Anxiety	1				1				1
7	Physical and mental exhaustion	1				0				0
8	Sexual problems			0				0				0
9	Bladder problems			1				1				0
10	Dryness of vagina			1				0				0
11	Joint and muscular discomfort		4				3				3
	Sum	3	15	2		3	10	1		3	7	0
	Total score(A+B+C)	20				14				10
Code	Patient Name		Visit 1				Visit 3				Visit 4
16	ZHP	Psychological symptoms	Somatic symptoms	Urogenital symptoms		Psychological symptoms	Somatic symptoms	Urogenital symptoms		Psychological symptoms	Somatic symptoms	Urogenital symptoms
1	Hot flushes, sweating		2				0				0
2	Heart discomfort		1				0				0
3	Sleep problems		1				0				0
4	Depressive mood	0				0				0
5	Irritability	3				2				1
6	Anxiety	2				1				1
7	Physical and mental exhaustion	1				0				0
8	Sexual problems			0				0				0
9	Bladder problems			0				0				0
10	Dryness of vagina			0				0				0
11	Joint and muscular discomfort		0				0				0
	Sum	6	4	0		3	0	0		2	0	0
	Total score(A+B+C)	10				3				2
			Visit 1				Visit 3				Visit 4
Code	Patient Name
17	TAC	Psychological symptoms	Somatic symptoms	Urogenital symptoms		Psychological symptoms	Somatic symptoms	Urogenital symptoms		Psychological symptoms	Somatic symptoms	Urogenital symptoms
1	Hot flushes, sweating		4				2				2
2	Heart discomfort		2				0				0
3	Sleep problems		1				3				2
4	Depressive mood	4				0				0
5	Irritability	4				2				1
6	Anxiety	4				1				1
7	Physical and mental exhaustion	1				1				1
8	Sexual problems			0				0				0
9	Bladder problems			0				0				0
10	Dryness of vagina			1				0				0
11	Joint and muscular discomfort		1				3				2
	Sum	13	8	1		4	8	0		3	6	0
	Total score(A+B+C)	22				12				9
Code	Patient Name		Visit 1				Visit 3				Visit 4
18	TAA	Psychological symptoms	Somatic symptoms	Urogenital symptoms		Psychological symptoms	Somatic symptoms	Urogenital symptoms		Psychological symptoms	Somatic symptoms	Urogenital symptoms
1	Hot flushes, sweating		3				2				1
2	Heart discomfort		4				3				1
3	Sleep problems		4				2				1
4	Depressive mood	4				3				1
5	Irritability	4				2				1
6	Anxiety	4				2				1
7	Physical and mental exhaustion	2				2				1
8	Sexual problems			0				0				0
9	Bladder problems			2				2				0
10	Dryness of vagina			4				2				0
11	Joint and muscular discomfort		3				2				2
	Sum	14	14	6		9	9	4		4	5	0
	Total score(A+B+C)	34				22				9
			Visit 1				Visit 3				Visit 4
Code	Patient Name	Psychological symptoms	Somatic symptoms	Urogenital symptoms		Psychological symptoms	Somatic symptoms	Urogenital symptoms		Psychological symptoms	Somatic symptoms	Urogenital symptoms
19	NIR		4				3				3
1	Hot flushes, sweating		1				1				0
2	Heart discomfort		0				0				0
3	Sleep problems	2				1				0
4	Depressive mood	2				1				1
5	Irritability	3				2				1
6	Anxiety	2				2				2
7	Physical and mental exhaustion			1				0				0
8	Sexual problems			0				0				0
9	Bladder problems			0				0				0
10	Dryness of vagina		0				0				0
11	Joint and muscular discomfort	9	5	1		6	4	0		4	3	0
	Sum	15				10				7
	Total score(A+B+C)
Code	Patient Name		Visit 1				Visit 3				Visit 4
20	KET	Psychological symptoms	Somatic symptoms	Urogenital symptoms		Psychological symptoms	Somatic symptoms	Urogenital symptoms		Psychological symptoms	Somatic symptoms	Urogenital symptoms
1	Hot flushes, sweating		4				3				2
2	Heart discomfort		2				2				0
3	Sleep problems		0				0				0
4	Depressive mood	0				0				0
5	Irritability	3				2				1
6	Anxiety	3				2				1
7	Physical and mental exhaustion	0				0				0
8	Sexual problems			0				0				0
9	Bladder problems			0				0				0
10	Dryness of vagina			0				0				0
11	Joint and muscular discomfort		3				3				3
	Sum	6	9	0		4	8	0		2	5	0
	Total score(A+B+C)	15				12				7
			Visit 1				Visit 3				Visit 4
Code	Patient Name
21	BAM	Psychological symptoms	Somatic symptoms	Urogenital symptoms		Psychological symptoms	Somatic symptoms	Urogenital symptoms		Psychological symptoms	Somatic symptoms	Urogenital symptoms
1	Hot flushes, sweating		4				2				1
2	Heart discomfort		4				2				1
3	Sleep problems		3				3				1
4	Depressive mood	3				3				1
5	Irritability	3				3				1
6	Anxiety	3				3				1
7	Physical and mental exhaustion	1				1				1
8	Sexual problems			0				0				0
9	Bladder problems			0				0				0
10	Dryness of vagina			0				0				0
11	Joint and muscular discomfort		4				3				2
	Sum	10	15	0		10	10	0		4	5	0
	Total score(A+B+C)	25				20				9
Code	Patient Name		Visit 1				Visit 3				Visit 4
22	Lia Tchotashvili	Psychological symptoms	Somatic symptoms	Urogenital symptoms		Psychological symptoms	Somatic symptoms	Urogenital symptoms		Psychological symptoms	Somatic symptoms	Urogenital symptoms
1	Hot flushes, sweating		3				3				2
2	Heart discomfort		1				1				1
3	Sleep problems		4				3				2
4	Depressive mood	0				0				0
5	Irritability	4				4				4
6	Anxiety	3				3				3
7	Physical and mental exhaustion	3				3				3
8	Sexual problems			1				1				1
9	Bladder problems			0				0				0
10	Dryness of vagina			0				0				0
11	Joint and muscular discomfort		4				4				4
	Sum	10	12	1		10	11	1		10	9	1
	Total score(A+B+C)	23				22				20
Code	Patient Name		Visit 1				Visit 3				Visit 4
23	TAG	Psychological symptoms	Somatic symptoms	Urogenital symptoms		Psychological symptoms	Somatic symptoms	Urogenital symptoms		Psychological symptoms	Somatic symptoms	Urogenital symptoms
1	Hot flushes, sweating		4				3				2
2	Heart discomfort		3				2				2
3	Sleep problems		1				1				1
4	Depressive mood	1				0				0
5	Irritability	2				1				1
6	Anxiety	2				1				1
7	Physical and mental exhaustion	3				3				3
8	Sexual problems			0				0				0
9	Bladder problems			0				0				0
10	Dryness of vagina			2				1				1
11	Joint and muscular discomfort		3				3				3
	Sum	8	11	2		5	9	1		5	8	1
	Total score(A+B+C)	21				15				14
Code	Patient Name		Visit 1				Visit 3				Visit 4
24	DAK	Psychological symptoms	Somatic symptoms	Urogenital symptoms		Psychological symptoms	Somatic symptoms	Urogenital symptoms		Psychological symptoms	Somatic symptoms	Urogenital symptoms
1	Hot flushes, sweating		4				2				1
2	Heart discomfort		4				2				1
3	Sleep problems		0				0				0
4	Depressive mood	0				0				0
5	Irritability	0				0				0
6	Anxiety	4				3				1
7	Physical and mental exhaustion	4				3				1
8	Sexual problems			0				0				0
9	Bladder problems			0				0				0
10	Dryness of vagina			0				0				0
11	Joint and muscular discomfort		4				3				2
	Sum	8	12	0		6	7	0		2	4	0
	Total score(A+B+C)	20				13				6
Code	Patient Name		Visit 1				Visit 3				Visit 4
25	TIT	Psychological symptoms	Somatic symptoms	Urogenital symptoms		Psychological symptoms	Somatic symptoms	Urogenital symptoms		Psychological symptoms	Somatic symptoms	Urogenital symptoms
1	Hot flushes, sweating		4				3				1
2	Heart discomfort		2				1				1
3	Sleep problems		0				0				0
4	Depressive mood	2				2				1
5	Irritability	2				1				1
6	Anxiety	2				1				1
7	Physical and mental exhaustion	1				0				0
8	Sexual problems			0				0				0
9	Bladder problems			0				0				0
10	Dryness of vagina			0				0				0
11	Joint and muscular discomfort		0				0				0
	Sum	7	6	0		4	5	0		3	2	0
	Total score(A+B+C)	13				9				5
Code	Patient Name		Visit 1				Visit 3				Visit 4
26	MAN	Psychological symptoms	Somatic symptoms	Urogenital symptoms		Psychological symptoms	Somatic symptoms	Urogenital symptoms		Psychological symptoms	Somatic symptoms	Urogenital symptoms
1	Hot flushes, sweating		3				2				1
2	Heart discomfort		0				0				0
3	Sleep problems		0				0				0
4	Depressive mood	0				0				0
5	Irritability	1				1				1
6	Anxiety	0				0				0
7	Physical and mental exhaustion	0				0				0
8	Sexual problems			0				0				0
9	Bladder problems			0				0				0
10	Dryness of vagina			0				0				0
11	Joint and muscular discomfort		1				0				0
	Sum	1	4	0		1	2	0		1	1	0
	Total score(A+B+C)	5				3				2
Code	Patient Name		Visit 1				Visit 3				Visit 4
27	MAR	Psychological symptoms	Somatic symptoms	Urogenital symptoms		Psychological symptoms	Somatic symptoms	Urogenital symptoms		Psychological symptoms	Somatic symptoms	Urogenital symptoms
1	Hot flushes, sweating		4				4
2	Heart discomfort		2				2
3	Sleep problems		3				3
4	Depressive mood	0				0
5	Irritability	2				2
6	Anxiety	2				2
7	Physical and mental exhaustion	2				2
8	Sexual problems			0				0
9	Bladder problems			0				0
10	Dryness of vagina			0				0
11	Joint and muscular discomfort		4				4
	Sum	6	13	0		6	13	0		N/A	N/A	N/A
	Total score(A+B+C)	19				19				N/A	N/A	N/A
Code	Patient Name		Visit 1				Visit 3				Visit 4
28	NAC	Psychological symptoms	Somatic symptoms	Urogenital symptoms		Psychological symptoms	Somatic symptoms	Urogenital symptoms		Psychological symptoms	Somatic symptoms	Urogenital symptoms
1	Hot flushes, sweating		4				3				1
2	Heart discomfort		0				2				2
3	Sleep problems		4				3				1
4	Depressive mood	0				2				1
5	Irritability	2				2				1
6	Anxiety	4				2				1
7	Physical and mental exhaustion	1				1				0
8	Sexual problems			0				0				0
9	Bladder problems			0				0				0
10	Dryness of vagina			0				0				0
11	Joint and muscular discomfort		3				2				2
	Sum	7	11	0		7	10	0		3	6	0
	Total score(A+B+C)	18				17				9
Code	Patient Name		Visit 1				Visit 3				Visit 4
29	MMK	Psychological symptoms	Somatic symptoms	Urogenital symptoms		Psychological symptoms	Somatic symptoms	Urogenital symptoms		Psychological symptoms	Somatic symptoms	Urogenital symptoms
1	Hot flushes, sweating		3				3				3
2	Heart discomfort		0				0				0
3	Sleep problems		4				4				4
4	Depressive mood	2				2				2
5	Irritability	2				2				2
6	Anxiety	2				2				2
7	Physical and mental exhaustion	0				0				0
8	Sexual problems			0				0				0
9	Bladder problems			0				0				0
10	Dryness of vagina			1				1				1
11	Joint and muscular discomfort		2				2				2
	Sum	6	9	1		6	9	1		6	9	1
	Total score(A+B+C)	16				16				16
Code	Patient Name		Visit 1				Visit 3				Visit 4
30	MZT	Psychological symptoms	Somatic symptoms	Urogenital symptoms		Psychological symptoms	Somatic symptoms	Urogenital symptoms		Psychological symptoms	Somatic symptoms	Urogenital symptoms
1	Hot flushes, sweating		4				2				1
2	Heart discomfort		3				2				1
3	Sleep problems		2				1				0
4	Depressive mood	2				0				0
5	Irritability	2				0				0
6	Anxiety	3				1				1
7	Physical and mental exhaustion	2				0				0
8	Sexual problems			0				0				0
9	Bladder problems			1				0				0
10	Dryness of vagina			0				0				0
11	Joint and muscular discomfort		1				1				1
	Sum	9	10	1		1	6	0		1	3	0
	Total score(A+B+C)	20				7				4
Code	Patient Name		Visit 1				Visit 3				Visit 4
31	PRD	Psychological symptoms	Somatic symptoms	Urogenital symptoms		Psychological symptoms	Somatic symptoms	Urogenital symptoms		Psychological symptoms	Somatic symptoms	Urogenital symptoms
1	Hot flushes, sweating		4				3				1
2	Heart discomfort		4				3				1
3	Sleep problems		1				0				0
4	Depressive mood	3				2				1
5	Irritability	3				2				1
6	Anxiety	3				2				1
7	Physical and mental exhaustion	2				0				0
8	Sexual problems			0				0				0
9	Bladder problems			0				0				0
10	Dryness of vagina			0				0				0
11	Joint and muscular discomfort		2				2				2
	Sum	11	11	0		6	8	0		3	4	0
	Total score(A+B+C)	22				14				7
Code	Patient Name		Visit 1				Visit 3				Visit 4
32	ADT	Psychological symptoms	Somatic symptoms	Urogenital symptoms		Psychological symptoms	Somatic symptoms	Urogenital symptoms		Psychological symptoms	Somatic symptoms	Urogenital symptoms
1	Hot flushes, sweating		2				1				0
2	Heart discomfort		1				1				0
3	Sleep problems		3				3				0
4	Depressive mood	1				1				1
5	Irritability	3				3				1
6	Anxiety	1				1				1
7	Physical and mental exhaustion	2				1				1
8	Sexual problems			0				0				0
9	Bladder problems			0				0				0
10	Dryness of vagina			0				0				0
11	Joint and muscular discomfort		3				2				1
	Sum	7	9	0		6	7	0		4	1	0
	Total score(A+B+C)	16				13				5
Code	Patient Name		Visit 1				Visit 3				Visit 4
33	FIO	Psychological symptoms	Somatic symptoms	Urogenital symptoms		Psychological symptoms	Somatic symptoms	Urogenital symptoms		Psychological symptoms	Somatic symptoms	Urogenital symptoms
1	Hot flushes, sweating		4				2				2
2	Heart discomfort		4				2				1
3	Sleep problems		4				3				1
4	Depressive mood	1				1				1
5	Irritability	1				1				2
6	Anxiety	1				1				2
7	Physical and mental exhaustion	4				3				1
8	Sexual problems			0				0				0
9	Bladder problems			4				2				0
10	Dryness of vagina			0				0				0
11	Joint and muscular discomfort		4				3				2
	Sum	7	16	4		6	10	2		6	6	0
	Total score(A+B+C)	27				18				12
		27
Code	Patient Name
34	IRG		Visit 1				Visit 3				Visit 4
1	Hot flushes, sweating	Psychological symptoms	Somatic symptoms	Urogenital symptoms		Psychological symptoms	Somatic symptoms	Urogenital symptoms		Psychological symptoms	Somatic symptoms	Urogenital symptoms
2	Heart discomfort		2				1				0
3	Sleep problems		2				1				1
4	Depressive mood		3				2				0
5	Irritability	1				1				0
6	Anxiety	1				1				0
7	Physical and mental exhaustion	1				1				0
8	Sexual problems	4				3				1
9	Bladder problems			0				0				0
10	Dryness of vagina			0				0				0
11	Joint and muscular discomfort			0				0				0
	Sum		3				2				2
	Total score(A+B+C)	7	10	0		6	6	0		1	3	0
		17				12				4
Code	Patient Name		Visit 1				Visit 3				Visit 4
35	AFB	Psychological symptoms	Somatic symptoms	Urogenital symptoms		Psychological symptoms	Somatic symptoms	Urogenital symptoms		Psychological symptoms	Somatic symptoms	Urogenital symptoms
1	Hot flushes, sweating		3				2				1
2	Heart discomfort		3				2				1
3	Sleep problems		4				3				1
4	Depressive mood	3				3				1
5	Irritability	3				3				1
6	Anxiety	3				3				1
7	Physical and mental exhaustion	2				2				0
8	Sexual problems			3				2				0
9	Bladder problems			0				0				0
10	Dryness of vagina			3				2				0
11	Joint and muscular discomfort		0				0				0
	Sum	11	10	6		11	7	4		3	3	0
	Total score(A+B+C)	27				22				6
Code	Patient Name
36	KHT		Visit 1				Visit 3				Visit 4
1	Hot flushes, sweating	Psychological symptoms	Somatic symptoms	Urogenital symptoms		Psychological symptoms	Somatic symptoms	Urogenital symptoms		Psychological symptoms	Somatic symptoms	Urogenital symptoms
2	Heart discomfort		3				2				2
3	Sleep problems		2				2				2
4	Depressive mood		2				1				1
5	Irritability	3				1				1
6	Anxiety	3				2				2
7	Physical and mental exhaustion	3				2				2
8	Sexual problems	3				2				2
9	Bladder problems			0				0				0
10	Dryness of vagina			1				1				1
11	Joint and muscular discomfort			0				0				0
	Sum		2				2				2
	Total score(A+B+C)	12	9	1		7	7	1		7	7	1
		22				15				15
Code	Patient Name		Visit 1				Visit 3				Visit 4
37	ANG	Psychological symptoms	Somatic symptoms	Urogenital symptoms		Psychological symptoms	Somatic symptoms	Urogenital symptoms		Psychological symptoms	Somatic symptoms	Urogenital symptoms
1	Hot flushes, sweating		4				3				1
2	Heart discomfort		2				2				1
3	Sleep problems		2				2				0
4	Depressive mood	2				2				1
5	Irritability	3				3				1
6	Anxiety	3				3				1
7	Physical and mental exhaustion	1				1				0
8	Sexual problems			0				0				0
9	Bladder problems			0				0				0
10	Dryness of vagina			0				0				0
11	Joint and muscular discomfort		0				0				0
	Sum	9	8	0		9	7	0		3	2	0
	Total score(A+B+C)	17				16				5
Code	Patient Name
38	LEM		Visit 1				Visit 3				Visit 4
1	Hot flushes, sweating	Psychological symptoms	Somatic symptoms	Urogenital symptoms		Psychological symptoms	Somatic symptoms	Urogenital symptoms		Psychological symptoms	Somatic symptoms	Urogenital symptoms
2	Heart discomfort		4				4				4
3	Sleep problems		4				4				4
4	Depressive mood		4				4				2
5	Irritability	3				3				3
6	Anxiety	3				3				3
7	Physical and mental exhaustion	3				3				3
8	Sexual problems	0				0				0
9	Bladder problems			0				0				0
10	Dryness of vagina			0				0				0
11	Joint and muscular discomfort			0				0				0
	Sum		4				4				4
	Total score(A+B+C)	9	16	0		9	16	0		9	14	0
		25				25				23
Code	Patient Name		Visit 1				Visit 3				Visit 4
39	KAA	Psychological symptoms	Somatic symptoms	Urogenital symptoms		Psychological symptoms	Somatic symptoms	Urogenital symptoms		Psychological symptoms	Somatic symptoms	Urogenital symptoms
1	Hot flushes, sweating		4				2				1
2	Heart discomfort		3				2				1
3	Sleep problems		3				1				1
4	Depressive mood	2				1				1
5	Irritability	2				1				1
6	Anxiety	2				1				1
7	Physical and mental exhaustion	2				1				1
8	Sexual problems			2				1				1
9	Bladder problems			0				0				0
10	Dryness of vagina			2				0				0
11	Joint and muscular discomfort		0				0				0
	Sum	8	10	4		4	5	1		4	3	1
	Total score(A+B+C)	22				10				8
Code	Patient Name		Visit 1				Visit 3				Visit 4
40	ELK	Psychological symptoms	Somatic symptoms	Urogenital symptoms		Psychological symptoms	Somatic symptoms	Urogenital symptoms		Psychological symptoms	Somatic symptoms	Urogenital symptoms
1	Hot flushes, sweating		2				2				2
2	Heart discomfort		0				0				0
3	Sleep problems		4				4				4
4	Depressive mood	3				3				3
5	Irritability	3				3				3
6	Anxiety	3				3				3
7	Physical and mental exhaustion	0				0				0
8	Sexual problems			0				0				0
9	Bladder problems			0				0				0
10	Dryness of vagina			0				0				0
11	Joint and muscular discomfort		1				2				2
	Sum	9	7	0		9	8	0		9	8	0
	Total score(A+B+C)	16				17				17
Code	Patient Name		Visit 1				Visit 3				Visit 4
41	NOK	Psychological symptoms	Somatic symptoms	Urogenital symptoms		Psychological symptoms	Somatic symptoms	Urogenital symptoms		Psychological symptoms	Somatic symptoms	Urogenital symptoms
1	Hot flushes, sweating		1				1				1
2	Heart discomfort		1				1				1
3	Sleep problems		2				2				1
4	Depressive mood	4				4				4
5	Irritability	4				4				4
6	Anxiety	2				2				2
7	Physical and mental exhaustion	4				3				2
8	Sexual problems			1				1				1
9	Bladder problems			2				2				2
10	Dryness of vagina			0				1				1
11	Joint and muscular discomfort		2				3				3
	Sum	14	6	3		13	7	4		12	6	4
	Total score(A+B+C)	23				24				22
Code	Patient Name		Visit 1				Visit 3				Visit 4
42	KHL	Psychological symptoms	Somatic symptoms	Urogenital symptoms		Psychological symptoms	Somatic symptoms	Urogenital symptoms		Psychological symptoms	Somatic symptoms	Urogenital symptoms
1	Hot flushes, sweating		4				3				3
2	Heart discomfort		4				3				3
3	Sleep problems		3				3				3
4	Depressive mood	3				3				3
5	Irritability	3				3				3
6	Anxiety	3				3				3
7	Physical and mental exhaustion	2				2				2
8	Sexual problems			2				2				2
9	Bladder problems			0				0				0
10	Dryness of vagina			2				2				2
11	Joint and muscular discomfort		0				0				0
	Sum	11	11	4		11	9	4		11	9	4
	Total score(A+B+C)	26				24				24
Code	Patient Name		Visit 1				Visit 3				Visit 4
43	MAT	Psychological symptoms	Somatic symptoms	Urogenital symptoms		Psychological symptoms	Somatic symptoms	Urogenital symptoms		Psychological symptoms	Somatic symptoms	Urogenital symptoms
1	Hot flushes, sweating		2				1				1
2	Heart discomfort		1				0				0
3	Sleep problems		4				2				2
4	Depressive mood	1				0				0
5	Irritability	2				1				1
6	Anxiety	1				0				0
7	Physical and mental exhaustion	4				3				3
8	Sexual problems			0				0				0
9	Bladder problems			0				0				0
10	Dryness of vagina			0				0				0
11	Joint and muscular discomfort		2				2				2
	Sum	8	9	0		4	5	0		4	5	0
	Total score(A+B+C)	17				9				9
Code	Patient Name		Visit 1				Visit 3				Visit 4
44	KHN	Psychological symptoms	Somatic symptoms	Urogenital symptoms		Psychological symptoms	Somatic symptoms	Urogenital symptoms		Psychological symptoms	Somatic symptoms	Urogenital symptoms
1	Hot flushes, sweating		2				2				0
2	Heart discomfort		2				2				0
3	Sleep problems		4				3				0
4	Depressive mood	4				3				0
5	Irritability	4				3				0
6	Anxiety	4				3				0
7	Physical and mental exhaustion	0				0				1
8	Sexual problems			0				0				0
9	Bladder problems			0				0				0
10	Dryness of vagina			0				0				0
11	Joint and muscular discomfort		3				3				2
	Sum	12	11	0		9	10	0		1	2	0
	Total score(A+B+C)	23				19				3
Code	Patient Name		Visit 1				Visit 3				Visit 4
45	MZB	Psychological symptoms	Somatic symptoms	Urogenital symptoms		Psychological symptoms	Somatic symptoms	Urogenital symptoms		Psychological symptoms	Somatic symptoms	Urogenital symptoms
1	Hot flushes, sweating		2				3
2	Heart discomfort		0				1
3	Sleep problems		3				4
4	Depressive mood	2				3
5	Irritability	4				3
6	Anxiety	4				3
7	Physical and mental exhaustion	0				2
8	Sexual problems			0				0
9	Bladder problems			0				0
10	Dryness of vagina			3				0
11	Joint and muscular discomfort		3				3
	Sum	10	8	3		11	11	0		N/A	N/A	N/A
	Total score(A+B+C)	21				22				N/A	N/A	N/A
Code	Patient Name		Visit 1				Visit 3				Visit 4
46	ELB	Psychological symptoms	Somatic symptoms	Urogenital symptoms		Psychological symptoms	Somatic symptoms	Urogenital symptoms		Psychological symptoms	Somatic symptoms	Urogenital symptoms
1	Hot flushes, sweating		2				2				2
2	Heart discomfort		0				0				0
3	Sleep problems		2				2				1
4	Depressive mood	1				1				0
5	Irritability	3				2				3
6	Anxiety	2				2				2
7	Physical and mental exhaustion	0				0				0
8	Sexual problems			2				2				0
9	Bladder problems			0	0			0				0
10	Dryness of vagina			2	2			2				0
11	Joint and muscular discomfort		0				0				0
	Sum	6	4	4		5	4	4		5	3	0
	Total score(A+B+C)	14				13				8
Code	Patient Name		Visit 1				Visit 3				Visit 4
47	NIZ	Psychological symptoms	Somatic symptoms	Urogenital symptoms		Psychological symptoms	Somatic symptoms	Urogenital symptoms		Psychological symptoms	Somatic symptoms	Urogenital symptoms
1	Hot flushes, sweating		2				2				3
2	Heart discomfort		2				2				3
3	Sleep problems		2				1				1
4	Depressive mood	1				0				0
5	Irritability	1				0				0
6	Anxiety	1				0				0
7	Physical and mental exhaustion	0				0				0
8	Sexual problems			0				0				0
9	Bladder problems			0				0				0
10	Dryness of vagina			3				3				3
11	Joint and muscular discomfort		3				3				3
	Sum	3	9	3		0	8	3		0	10	3
	Total score(A+B+C)	15				11				13
Code	Patient Name		Visit 1				Visit 3				Visit 4
48	CIL	Psychological symptoms	Somatic symptoms	Urogenital symptoms		Psychological symptoms	Somatic symptoms	Urogenital symptoms		Psychological symptoms	Somatic symptoms	Urogenital symptoms
1	Hot flushes, sweating		4				4				4
2	Heart discomfort		1				1				1
3	Sleep problems		2				2				2
4	Depressive mood	4				4				4
5	Irritability	4				4				4
6	Anxiety	4				4				4
7	Physical and mental exhaustion	2				2				2
8	Sexual problems			2				2				2
9	Bladder problems			3				3				3
10	Dryness of vagina			3				3				3
11	Joint and muscular discomfort		3				3				3
	Sum	14	10	8		14	10	8		14	10	8
	Total score(A+B+C)	32				32				32
Code	Patient Name		Visit 1				Visit 3				Visit 4
49	LUT	Psychological symptoms	Somatic symptoms	Urogenital symptoms		Psychological symptoms	Somatic symptoms	Urogenital symptoms		Psychological symptoms	Somatic symptoms	Urogenital symptoms
1	Hot flushes, sweating		4				3				1
2	Heart discomfort		3				3				1
3	Sleep problems		1				1				0
4	Depressive mood	0				0				0
5	Irritability	0				0				0
6	Anxiety	4				0				0
7	Physical and mental exhaustion	1				0				0
8	Sexual problems			2				1				0
9	Bladder problems			3				1				0
10	Dryness of vagina			3				1				0
11	Joint and muscular discomfort		3				3				2
	Sum	5	11	8		0	10	3		0	4	0
	Total score(A+B+C)	24				13				4
Code	Patient Name		Visit 1				Visit 3				Visit 4
50	NAT	Psychological symptoms	Somatic symptoms	Urogenital symptoms		Psychological symptoms	Somatic symptoms	Urogenital symptoms		Psychological symptoms	Somatic symptoms	Urogenital symptoms
1	Hot flushes, sweating		2				2				1
2	Heart discomfort		4				3				2
3	Sleep problems		4				4				1
4	Depressive mood	4				3				2
5	Irritability	4				4				3
6	Anxiety	4				4				3
7	Physical and mental exhaustion	4				3				2
8	Sexual problems			0				0				0
9	Bladder problems			0				0				0
10	Dryness of vagina			0				0				0
11	Joint and muscular discomfort		0				0				0
	Sum	16	10	0		14	9	0		10	4	0
	Total score(A+B+C)	26				23				14
			Visit 1				Visit 3				Visit 4
Code	Patient Name	Psychological symptoms	Somatic symptoms	Urogenital symptoms		Psychological symptoms	Somatic symptoms	Urogenital symptoms		Psychological symptoms	Somatic symptoms	Urogenital symptoms
51	VIM		4				4				1
1	Hot flushes, sweating		4				4				1
2	Heart discomfort		3				3				0
3	Sleep problems	0				0				0
4	Depressive mood	4				4				2
5	Irritability	4				4				2
6	Anxiety	3				3				1
7	Physical and mental exhaustion			0				0				0
8	Sexual problems			0				0				0
9	Bladder problems			0				0				0
10	Dryness of vagina		3				3				3
11	Joint and muscular discomfort	11	14	0		11	14	0		5	5	0
	Sum	25				25				10
	Total score(A+B+C)
			Visit 1				Visit 3				Visit 4
Code	Patient Name	Psychological symptoms	Somatic symptoms	Urogenital symptoms		Psychological symptoms	Somatic symptoms	Urogenital symptoms		Psychological symptoms	Somatic symptoms	Urogenital symptoms
52	EKJ		1				1				1
1	Hot flushes, sweating		2				1				1
2	Heart discomfort		2				2				2
3	Sleep problems	2				2				2
4	Depressive mood	2				2				2
5	Irritability	2				2				2
6	Anxiety	1				1				1
7	Physical and mental exhaustion			0				0				0
8	Sexual problems			0				0				0
9	Bladder problems			0				0				0
10	Dryness of vagina		1				1				1
11	Joint and muscular discomfort	7	6	0		7	5	0		7	5	0
	Sum	13				12				12
	Total score(A+B+C)
			Visit 1				Visit 3				Visit 4
Code	Patient Name
53	NIJ	Psychological symptoms	Somatic symptoms	Urogenital symptoms		Psychological symptoms	Somatic symptoms	Urogenital symptoms		Psychological symptoms	Somatic symptoms	Urogenital symptoms
1	Hot flushes, sweating		4				4				4
2	Heart discomfort		4				3				3
3	Sleep problems		3				2				2
4	Depressive mood	3				2				2
5	Irritability	4				3				3
6	Anxiety	4				3				3
7	Physical and mental exhaustion	3				3				3
8	Sexual problems			4				3				3
9	Bladder problems			0				0				0
10	Dryness of vagina			0				0				0
11	Joint and muscular discomfort		3				3				3
	Sum	14	14	4		11	12	3		11	12	3
	Total score(A+B+C)	32				26				26
Code	Patient Name		Visit 1				Visit 3				Visit 4
54	IRG1	Psychological symptoms	Somatic symptoms	Urogenital symptoms		Psychological symptoms	Somatic symptoms	Urogenital symptoms		Psychological symptoms	Somatic symptoms	Urogenital symptoms
1	Hot flushes, sweating		4				4				4
2	Heart discomfort		1				1				0
3	Sleep problems		0				0				0
4	Depressive mood	3				3				3
5	Irritability	3				3				2
6	Anxiety	2				2				3
7	Physical and mental exhaustion	0				0				0
8	Sexual problems			0				0				0
9	Bladder problems			0				0				0
10	Dryness of vagina			0				0				0
11	Joint and muscular discomfort		4				4				3
	Sum	8	9	0		8	9	0		8	7	0
	Total score(A+B+C)	17				17				15
Code	Patient Name		Visit 1				Visit 3				Visit 4
55	SHN	Psychological symptoms	Somatic symptoms	Urogenital symptoms		Psychological symptoms	Somatic symptoms	Urogenital symptoms		Psychological symptoms	Somatic symptoms	Urogenital symptoms
1	Hot flushes, sweating		4				3				3
2	Heart discomfort		0				0				0
3	Sleep problems		4				3				3
4	Depressive mood	4				3				3
5	Irritability	4				3				3
6	Anxiety	4				3				3
7	Physical and mental exhaustion	0				0				0
8	Sexual problems			0				0				0
9	Bladder problems			0				0				0
10	Dryness of vagina			0				0				0
11	Joint and muscular discomfort		4				3				3
	Sum	12	12	0		9	9	0		9	9	0
	Total score(A+B+C)	24				18				18
		24
Code	Patient Name
56	MAG	Psychological symptoms	Somatic symptoms	Urogenital symptoms		Psychological symptoms	Somatic symptoms	Urogenital symptoms		Psychological symptoms	Somatic symptoms	Urogenital symptoms
1	Hot flushes, sweating		0				0				0
2	Heart discomfort		3				2				0
3	Sleep problems		2				2				0
4	Depressive mood	4				2				1
5	Irritability	4				2				1
6	Anxiety	4				2				1
7	Physical and mental exhaustion	2				1				0
8	Sexual problems			2				1				0
9	Bladder problems			0				0				0
10	Dryness of vagina			2				1				0
11	Joint and muscular discomfort		3				2				1
	Sum	14	8	4		7	6	2		3	1	0
	Total score(A+B+C)	26				15				4
Code	Patient Name		Visit 1				Visit 3				Visit 4
57	ROM	Psychological symptoms	Somatic symptoms	Urogenital symptoms		Psychological symptoms	Somatic symptoms	Urogenital symptoms		Psychological symptoms	Somatic symptoms	Urogenital symptoms
1	Hot flushes, sweating		3				3				3
2	Heart discomfort		3				3				3
3	Sleep problems		2				2				3
4	Depressive mood	3				3				3
5	Irritability	4				4				4
6	Anxiety	4				4				4
7	Physical and mental exhaustion	4				4				4
8	Sexual problems			2				2				4
9	Bladder problems			1				1				1
10	Dryness of vagina			1				1				1
11	Joint and muscular discomfort		4				4				4
	Sum	15	12	4		15	12	4		15	13	6
	Total score(A+B+C)	31				31				34
Code	Patient Name
58	MAM	Psychological symptoms	Somatic symptoms	Urogenital symptoms		Psychological symptoms	Somatic symptoms	Urogenital symptoms		Psychological symptoms	Somatic symptoms	Urogenital symptoms
1	Hot flushes, sweating		1				1				0
2	Heart discomfort		2				1				0
3	Sleep problems		0				0				0
4	Depressive mood	1				1				0
5	Irritability	4				3				1
6	Anxiety	4				3				0
7	Physical and mental exhaustion	0				0				0
8	Sexual problems			0				0				0
9	Bladder problems			0				0				0
10	Dryness of vagina			1				0				0
11	Joint and muscular discomfort		4				4				3
	Sum	9	7	1		7	6	0		1	3	0
	Total score(A+B+C)	17				13				4
Code	Patient Name		Visit 1				Visit 3				Visit 4
59	GIB	Psychological symptoms	Somatic symptoms	Urogenital symptoms		Psychological symptoms	Somatic symptoms	Urogenital symptoms		Psychological symptoms	Somatic symptoms	Urogenital symptoms
1	Hot flushes, sweating		2				2
2	Heart discomfort		2				2
3	Sleep problems		2				2
4	Depressive mood	4				4
5	Irritability	4				4
6	Anxiety	2				2
7	Physical and mental exhaustion	1				1
8	Sexual problems			0				0
9	Bladder problems			0				0
10	Dryness of vagina			0				0
11	Joint and muscular discomfort		4				4
	Sum	11	10	0		11	10	0		N/A	N/A	N/A
	Total score(A+B+C)	21				21				N/A	N/A	N/A
Code	Patient Name
60	NEB	Psychological symptoms	Somatic symptoms	Urogenital symptoms		Psychological symptoms	Somatic symptoms	Urogenital symptoms		Psychological symptoms	Somatic symptoms	Urogenital symptoms
1	Hot flushes, sweating		4				4
2	Heart discomfort		2				2
3	Sleep problems		4				4
4	Depressive mood	4				4
5	Irritability	4				4
6	Anxiety	4				4
7	Physical and mental exhaustion	1				1
8	Sexual problems			0				0
9	Bladder problems			3				3
10	Dryness of vagina			3				3
11	Joint and muscular discomfort		3				3
	Sum	13	13	6		13	13	6		N/A	N/A	N/A
	Total score(A+B+C)	32				32				N/A	N/A	N/A
Code	Patient Name		Visit 1				Visit 3				Visit 4
61	TIR	Psychological symptoms	Somatic symptoms	Urogenital symptoms		Psychological symptoms	Somatic symptoms	Urogenital symptoms		Psychological symptoms	Somatic symptoms	Urogenital symptoms
1	Hot flushes, sweating		1				1				0
2	Heart discomfort		1				1				1
3	Sleep problems		1				1				0
4	Depressive mood	0				0				0
5	Irritability	0				0				0
6	Anxiety	0				0				0
7	Physical and mental exhaustion	1				1				0
8	Sexual problems			0				0				0
9	Bladder problems			0				0				0
10	Dryness of vagina			0				0				0
11	Joint and muscular discomfort		0				0				0
	Sum	1	3	0		1	3	0		0	1	0
	Total score(A+B+C)	4				4				1
Code	Patient Name		Visit 1				Visit 3				Visit 4
62	KER	Psychological symptoms	Somatic symptoms	Urogenital symptoms		Psychological symptoms	Somatic symptoms	Urogenital symptoms		Psychological symptoms	Somatic symptoms	Urogenital symptoms
1	Hot flushes, sweating		2				1				0
2	Heart discomfort		1				1				1
3	Sleep problems		2				2				0
4	Depressive mood	0				0				0
5	Irritability	0				0				0
6	Anxiety	0				0				0
7	Physical and mental exhaustion	1				1				1
8	Sexual problems			1				1				0
9	Bladder problems			2				1				1
10	Dryness of vagina			2				2				1
11	Joint and muscular discomfort		0				0				0
	Sum	1	5	5		1	4	4		1	1	2
	Total score(A+B+C)	11				9				4
Code	Patient Name		Visit 1				Visit 3				Visit 4
63	MAS	Psychological symptoms	Somatic symptoms	Urogenital symptoms		Psychological symptoms	Somatic symptoms	Urogenital symptoms		Psychological symptoms	Somatic symptoms	Urogenital symptoms
1	Hot flushes, sweating		1				1				0
2	Heart discomfort		3				3				0
3	Sleep problems		0				0				0
4	Depressive mood	0				0				0
5	Irritability	1				1				0
6	Anxiety	0				0				0
7	Physical and mental exhaustion	3				3				1
8	Sexual problems			0				0				0
9	Bladder problems			2				2				1
10	Dryness of vagina			0				0				0
11	Joint and muscular discomfort		0				0				0
	Sum	4	4	2		4	4	2		1	0	1
	Total score(A+B+C)	10				10				2
			Visit 1				Visit 3				Visit 4
Code	Patient Name
64	NOR	Psychological symptoms	Somatic symptoms	Urogenital symptoms		Psychological symptoms	Somatic symptoms	Urogenital symptoms		Psychological symptoms	Somatic symptoms	Urogenital symptoms
1	Hot flushes, sweating		4				3				1
2	Heart discomfort		0				0				0
3	Sleep problems		1				1				0
4	Depressive mood	3				2				0
5	Irritability	3				2				0
6	Anxiety	3				2				0
7	Physical and mental exhaustion	0				0				0
8	Sexual problems			0				0				0
9	Bladder problems			0				0				0
10	Dryness of vagina			0				0				0
11	Joint and muscular discomfort		0				0				0
	Sum	9	5	0		6	4	0		0	1	0
	Total score(A+B+C)	14				10				1
			Visit 1				Visit 3				Visit 4
Code	Patient Name
65	NEA	Psychological symptoms	Somatic symptoms	Urogenital symptoms		Psychological symptoms	Somatic symptoms	Urogenital symptoms		Psychological symptoms	Somatic symptoms	Urogenital symptoms
1	Hot flushes, sweating		4				3				1
2	Heart discomfort		2				1				1
3	Sleep problems		0				0				0
4	Depressive mood	2				1				0
5	Irritability	2				1				0
6	Anxiety	2				1				1
7	Physical and mental exhaustion	0				0				0
8	Sexual problems			0				0				0
9	Bladder problems			0				0				0
10	Dryness of vagina			0				0				0
11	Joint and muscular discomfort		0				0				0
	Sum	6	6	0		3	4	0		1	2	0
	Total score(A+B+C)	12				7				3
			Visit 1				Visit 3				Visit 4
Code	Patient Name
66	KEC	Psychological symptoms	Somatic symptoms	Urogenital symptoms		Psychological symptoms	Somatic symptoms	Urogenital symptoms		Psychological symptoms	Somatic symptoms	Urogenital symptoms
1	Hot flushes, sweating		3				1				1
2	Heart discomfort		1				1				1
3	Sleep problems		2				1				0
4	Depressive mood	1				0				0
5	Irritability	2				0				0
6	Anxiety	3				0				0
7	Physical and mental exhaustion	1				0				0
8	Sexual problems			1				0				0
9	Bladder problems			1				0				0
10	Dryness of vagina			0				0				0
11	Joint and muscular discomfort		0				0				0
	Sum	7	6	2		0	3	0		0	2	0
	Total score(A+B+C)	15				3				2
Code	Patient Name		Visit 1				Visit 3				Visit 4
67	NOZ	Psychological symptoms	Somatic symptoms	Urogenital symptoms		Psychological symptoms	Somatic symptoms	Urogenital symptoms		Psychological symptoms	Somatic symptoms	Urogenital symptoms
1	Hot flushes, sweating		3				2				2
2	Heart discomfort		0				0				0
3	Sleep problems		0				0				0
4	Depressive mood	1				1				0
5	Irritability	1				0				0
6	Anxiety	1				0				0
7	Physical and mental exhaustion	0				0				0
8	Sexual problems			3				2				1
9	Bladder problems			0				0				0
10	Dryness of vagina			3				3				1
11	Joint and muscular discomfort		0				0				0
	Sum	3	3	6		1	2	5		0	2	2
	Total score(A+B+C)	12				8				4
Code	Patient Name		Visit 1				Visit 3				Visit 4
68	SEI	Psychological symptoms	Somatic symptoms	Urogenital symptoms		Psychological symptoms	Somatic symptoms	Urogenital symptoms		Psychological symptoms	Somatic symptoms	Urogenital symptoms
1	Hot flushes, sweating		4				3				0
2	Heart discomfort		0				0				0
3	Sleep problems		0				0				0
4	Depressive mood	4				3				0
5	Irritability	4				3				1
6	Anxiety	4				3				2
7	Physical and mental exhaustion	0				0				0
8	Sexual problems			0				0				0
9	Bladder problems			0				0				0
10	Dryness of vagina			0				0				0
11	Joint and muscular discomfort		4				4				2
	Sum	12	8	0		9	7	0		3	2	0
	Total score(A+B+C)	20				16				5
Code	Patient Name		Visit 1				Visit 3				Visit 4
69	TRG	Psychological symptoms	Somatic symptoms	Urogenital symptoms		Psychological symptoms	Somatic symptoms	Urogenital symptoms		Psychological symptoms	Somatic symptoms	Urogenital symptoms
1	Hot flushes, sweating		2				2				0
2	Heart discomfort		1				0				0
3	Sleep problems		0				0				0
4	Depressive mood	1				0				0
5	Irritability	2				1				1
6	Anxiety	0				0				0
7	Physical and mental exhaustion	1				1				1
8	Sexual problems			2				1				0
9	Bladder problems			1				1				0
10	Dryness of vagina			0				0				0
11	Joint and muscular discomfort		3				3				2
	Sum	4	6	3		2	5	2		2	2	0
	Total score(A+B+C)	13				9				4
Code	Patient Name		Visit 1				Visit 3				Visit 4
70	GUA	Psychological symptoms	Somatic symptoms	Urogenital symptoms		Psychological symptoms	Somatic symptoms	Urogenital symptoms		Psychological symptoms	Somatic symptoms	Urogenital symptoms
1	Hot flushes, sweating		4				2				1
2	Heart discomfort		3				1				1
3	Sleep problems		4				2				0
4	Depressive mood	4				2				0
5	Irritability	3				2				1
6	Anxiety	1				0				1
7	Physical and mental exhaustion	4				2				1
8	Sexual problems			4				2				0
9	Bladder problems			3				1				1
10	Dryness of vagina			3				1				0
11	Joint and muscular discomfort		4				2				2
	Sum	12	15	10		6	7	4		3	4	1
	Total score(A+B+C)	37				17				8
Code	Patient Name		Visit 1				Visit 3				Visit 4
71	RER	Psychological symptoms	Somatic symptoms	Urogenital symptoms		Psychological symptoms	Somatic symptoms	Urogenital symptoms		Psychological symptoms	Somatic symptoms	Urogenital symptoms
1	Hot flushes, sweating		4				4				3
2	Heart discomfort		3				3				3
3	Sleep problems		3				3				1
4	Depressive mood	4				4				2
5	Irritability	4				4				1
6	Anxiety	4				4				1
7	Physical and mental exhaustion	0				0				0
8	Sexual problems			0				0				0
9	Bladder problems			0				0				0
10	Dryness of vagina			0				0				0
11	Joint and muscular discomfort		2				2				2
	Sum	12	12	0		12	12	0		4	9	0
	Total score(A+B+C)	24				24				13
Code	Patient Name		Visit 1				Visit 3				Visit 4
72	NAV	Psychological symptoms	Somatic symptoms	Urogenital symptoms		Psychological symptoms	Somatic symptoms	Urogenital symptoms		Psychological symptoms	Somatic symptoms	Urogenital symptoms
1	Hot flushes, sweating		3				2				2
2	Heart discomfort		2				1				1
3	Sleep problems		2				1				1
4	Depressive mood	0				0				0
5	Irritability	1				1				1
6	Anxiety	1				1				1
7	Physical and mental exhaustion	2				2				2
8	Sexual problems			0				0				0
9	Bladder problems			1				1				1
10	Dryness of vagina			1				0				0
11	Joint and muscular discomfort		1				1				1
	Sum	4	8	2		4	5	1		4	5	1
	Total score(A+B+C)	14				10				10
			Visit 1				Visit 3				Visit 4
Code	Patient Name
73	MMM	Psychological symptoms	Somatic symptoms	Urogenital symptoms		Psychological symptoms	Somatic symptoms	Urogenital symptoms		Psychological symptoms	Somatic symptoms	Urogenital symptoms
1	Hot flushes, sweating		4				2				0
2	Heart discomfort		0				0				0
3	Sleep problems		0				0				0
4	Depressive mood	4				2				1
5	Irritability	4				2				2
6	Anxiety	4				2				1
7	Physical and mental exhaustion	0				0				0
8	Sexual problems			0				0				0
9	Bladder problems			0				0				0
10	Dryness of vagina			0				0				0
11	Joint and muscular discomfort		0				0				0
	Sum	12	4	0		6	2	0		4	0	0
	Total score(A+B+C)	16				8				4
Code	Patient Name		Visit 1				Visit 3				Visit 4
74	MZC	Psychological symptoms	Somatic symptoms	Urogenital symptoms		Psychological symptoms	Somatic symptoms	Urogenital symptoms		Psychological symptoms	Somatic symptoms	Urogenital symptoms
1	Hot flushes, sweating		3				2				2
2	Heart discomfort		3				3				3
3	Sleep problems		2				1				1
4	Depressive mood	0				0				0
5	Irritability	3				3				3
6	Anxiety	3				3				3
7	Physical and mental exhaustion	1				1				1
8	Sexual problems			0				0				0
9	Bladder problems			0				0				0
10	Dryness of vagina			0				0				0
11	Joint and muscular discomfort		2				2				2
	Sum	7	10	0		7	8	0		7	8	0
	Total score(A+B+C)	17				15				15
Code	Patient Name		Visit 1				Visit 3				Visit 4
75	CII	Psychological symptoms	Somatic symptoms	Urogenital symptoms		Psychological symptoms	Somatic symptoms	Urogenital symptoms		Psychological symptoms	Somatic symptoms	Urogenital symptoms
1	Hot flushes, sweating		2				1				1
2	Heart discomfort		4				2				2
3	Sleep problems		2				0				0
4	Depressive mood	4				2				2
5	Irritability	4				2				2
6	Anxiety	4				2				2
7	Physical and mental exhaustion	4				2				2
8	Sexual problems			3				1				1
9	Bladder problems			2				1				1
10	Dryness of vagina			3				1				1
11	Joint and muscular discomfort		4				2				2
	Sum	16	12	8		8	5	3		8	5	3
	Total score(A+B+C)	36				16				16
Code	Patient Name		Visit 1				Visit 3				Visit 4
76	MEI	Psychological symptoms	Somatic symptoms	Urogenital symptoms		Psychological symptoms	Somatic symptoms	Urogenital symptoms		Psychological symptoms	Somatic symptoms	Urogenital symptoms
1	Hot flushes, sweating		0				0				0
2	Heart discomfort		4				4				2
3	Sleep problems		0				0				0
4	Depressive mood	2				2				1
5	Irritability	1				1				1
6	Anxiety	2				2				1
7	Physical and mental exhaustion	0				0				0
8	Sexual problems			1				1				0
9	Bladder problems			4				4				4
10	Dryness of vagina			1				1				0
11	Joint and muscular discomfort		1				1				1
	Sum	5	5	6		5	5	6		3	3	4
	Total score(A+B+C)	16				16				10
Code	Patient Name		Visit 1				Visit 3				Visit 4
77	LIP	Psychological symptoms	Somatic symptoms	Urogenital symptoms		Psychological symptoms	Somatic symptoms	Urogenital symptoms		Psychological symptoms	Somatic symptoms	Urogenital symptoms
1	Hot flushes, sweating		2				2				1
2	Heart discomfort		2				2				1
3	Sleep problems		2				2				0
4	Depressive mood	2				1				0
5	Irritability	2				1				1
6	Anxiety	2				1				1
7	Physical and mental exhaustion	2				2				2
8	Sexual problems			0				0				0
9	Bladder problems			1				1				0
10	Dryness of vagina			1				1				0
11	Joint and muscular discomfort		2				2				2
	Sum	8	8	2		5	8	2		4	4	0
	Total score(A+B+C)	18				15				8
Code	Patient Name		Visit 1				Visit 3				Visit 4
78	RUM	Psychological symptoms	Somatic symptoms	Urogenital symptoms		Psychological symptoms	Somatic symptoms	Urogenital symptoms		Psychological symptoms	Somatic symptoms	Urogenital symptoms
1	Hot flushes, sweating		3				3
2	Heart discomfort		3				3
3	Sleep problems		3				3
4	Depressive mood	3				3
5	Irritability	3				3
6	Anxiety	3				3
7	Physical and mental exhaustion	4				4
8	Sexual problems			0				0
9	Bladder problems			0				0
10	Dryness of vagina			2				2
11	Joint and muscular discomfort		4				4
	Sum	13	13	2		13	13	2		N/A	N/A	N/A
	Total score(A+B+C)	28				28				N/A	N/A	N/A
			Visit 1				Visit 3				Visit 4
Code	Patient Name
79	MAB	Psychological symptoms	Somatic symptoms	Urogenital symptoms		Psychological symptoms	Somatic symptoms	Urogenital symptoms		Psychological symptoms	Somatic symptoms	Urogenital symptoms
1	Hot flushes, sweating		4				2				1
2	Heart discomfort		3				2				2
3	Sleep problems		3				0				0
4	Depressive mood	0				0				0
5	Irritability	0				0				0
6	Anxiety	0				0				0
7	Physical and mental exhaustion	0				0				0
8	Sexual problems			0				0				0
9	Bladder problems			0				0				0
10	Dryness of vagina			0				0				0
11	Joint and muscular discomfort		0				0				0
	Sum	0	10	0		0	4	0		0	3	0
	Total score(A+B+C)	10				4				3
Code	Patient Name		Visit 1				Visit 3				Visit 4
80	TEK	Psychological symptoms	Somatic symptoms	Urogenital symptoms		Psychological symptoms	Somatic symptoms	Urogenital symptoms		Psychological symptoms	Somatic symptoms	Urogenital symptoms
1	Hot flushes, sweating		3				1				0
2	Heart discomfort		2				1				0
3	Sleep problems		0				0				0
4	Depressive mood	2				0				0
5	Irritability	2				1				1
6	Anxiety	2				1				0
7	Physical and mental exhaustion	1				1				1
8	Sexual problems			0				0				0
9	Bladder problems			0				0				0
10	Dryness of vagina			0				0				0
11	Joint and muscular discomfort		2				2				1
	Sum	7	7	0		3	4	0		2	1	0
	Total score(A+B+C)	14				7				3
			Visit 1				Visit 3				Visit 4
Code	Patient Name	Psychological symptoms	Somatic symptoms	Urogenital symptoms		Psychological symptoms	Somatic symptoms	Urogenital symptoms		Psychological symptoms	Somatic symptoms	Urogenital symptoms
81	TAS		2
1	Hot flushes, sweating		2
2	Heart discomfort		1
3	Sleep problems	1
4	Depressive mood	1
5	Irritability	1
6	Anxiety	1
7	Physical and mental exhaustion			0
8	Sexual problems			1
9	Bladder problems			0
10	Dryness of vagina		1
11	Joint and muscular discomfort	4	6	1		N/A	N/A	N/A		N/A	N/A	N/A
	Sum	11				N/A	N/A	N/A		N/A	N/A	N/A
	Total score(A+B+C)
Code	Patient Name		Visit 1				Visit 3				Visit 4
82	CIG	Psychological symptoms	Somatic symptoms	Urogenital symptoms		Psychological symptoms	Somatic symptoms	Urogenital symptoms		Psychological symptoms	Somatic symptoms	Urogenital symptoms
1	Hot flushes, sweating		4				2				2
2	Heart discomfort		1				1				1
3	Sleep problems		4				1				0
4	Depressive mood	4				2				1
5	Irritability	4				2				1
6	Anxiety	4				2				0
7	Physical and mental exhaustion	0				0				0
8	Sexual problems			0				0				0
9	Bladder problems			0				0				0
10	Dryness of vagina			0				0				0
11	Joint and muscular discomfort		3				3				3
	Sum	12	12	0		6	7	0		2	6	0
	Total score(A+B+C)	24				13				8
			Visit 1				Visit 3				Visit 4
Code	Patient Name	Psychological symptoms	Somatic symptoms	Urogenital symptoms		Psychological symptoms	Somatic symptoms	Urogenital symptoms		Psychological symptoms	Somatic symptoms	Urogenital symptoms
83	JAK		4				2				0
1	Hot flushes, sweating		2				1				1
2	Heart discomfort		0				0				0
3	Sleep problems	4				1				0
4	Depressive mood	4				1				0
5	Irritability	4				0				0
6	Anxiety	4				3				3
7	Physical and mental exhaustion			4				3				1
8	Sexual problems			2				2				2
9	Bladder problems			3				1				0
10	Dryness of vagina		4				3				3
11	Joint and muscular discomfort	16	10	9		5	6	6		3	4	3
	Sum	35				17				10
	Total score(A+B+C)
			Visit 1				Visit 3				Visit 4
Code	Patient Name	Psychological symptoms	Somatic symptoms	Urogenital symptoms		Psychological symptoms	Somatic symptoms	Urogenital symptoms		Psychological symptoms	Somatic symptoms	Urogenital symptoms
84	ASG		4				4
1	Hot flushes, sweating		1				1
2	Heart discomfort		3				3
3	Sleep problems	3				3
4	Depressive mood	3				3
5	Irritability	3				3
6	Anxiety	2				2
7	Physical and mental exhaustion			1				1
8	Sexual problems			0				0
9	Bladder problems			0				0
10	Dryness of vagina		4				4
11	Joint and muscular discomfort	11	12	1		11	12	1		N/A	N/A	N/A
	Sum	24				24				N/A	N/A	N/A
	Total score(A+B+C)
			Visit 1				Visit 3				Visit 4
		Psychological symptoms	Somatic symptoms	Urogenital symptoms		Psychological symptoms	Somatic symptoms	Urogenital symptoms		Psychological symptoms	Somatic symptoms	Urogenital symptoms
Code	Patient Name		4				4
85	IRG2		4				4
1	Hot flushes, sweating		4				4
2	Heart discomfort	4				4
3	Sleep problems	4				4
4	Depressive mood	4				4
5	Irritability	0				0
6	Anxiety			0				0
7	Physical and mental exhaustion			0				0
8	Sexual problems			0				0
9	Bladder problems		0				0
10	Dryness of vagina	12	12	0		12	12	0		N/A	N/A	N/A
11	Joint and muscular discomfort	24				24				N/A	N/A	N/A
	Sum
	Total score(A+B+C)
			Visit 1				Visit 3				Visit 4
Code	Patient Name	Psychological symptoms	Somatic symptoms	Urogenital symptoms		Psychological symptoms	Somatic symptoms	Urogenital symptoms		Psychological symptoms	Somatic symptoms	Urogenital symptoms
86	TNG		4				4
1	Hot flushes, sweating		0				0
2	Heart discomfort		4				4
3	Sleep problems	0				0
4	Depressive mood	0				0
5	Irritability	0				0
6	Anxiety	0				0
7	Physical and mental exhaustion			0				0
8	Sexual problems			2				2
9	Bladder problems			0				0
10	Dryness of vagina		3				3
11	Joint and muscular discomfort	0	11	2		0	11	2		N/A	N/A	N/A
	Sum	13				13				N/A	N/A	N/A
	Total score(A+B+C)
Code	Patient Name		Visit 1				Visit 3				Visit 4
87	MAG1	Psychological symptoms	Somatic symptoms	Urogenital symptoms		Psychological symptoms	Somatic symptoms	Urogenital symptoms		Psychological symptoms	Somatic symptoms	Urogenital symptoms
1	Hot flushes, sweating		2				1				1
2	Heart discomfort		2				1				1
3	Sleep problems		0				0				0
4	Depressive mood	0				0				0
5	Irritability	0				0				0
6	Anxiety	1				1				1
7	Physical and mental exhaustion	1				1				1
8	Sexual problems			2				0				0
9	Bladder problems			0				0				0
10	Dryness of vagina			0				0				0
11	Joint and muscular discomfort		2				2				2
	Sum	2	6	2		2	4	0		2	4	0
	Total score(A+B+C)	10				6				6
Code	Patient Name		Visit 1				Visit 3				Visit 4
88	MID	Psychological symptoms	Somatic symptoms	Urogenital symptoms		Psychological symptoms	Somatic symptoms	Urogenital symptoms		Psychological symptoms	Somatic symptoms	Urogenital symptoms
1	Hot flushes, sweating		2				2				1
2	Heart discomfort		2				2				1
3	Sleep problems		3				3				0
4	Depressive mood	0				0				0
5	Irritability	0				0				0
6	Anxiety	0				0				0
7	Physical and mental exhaustion	0				0				0
8	Sexual problems			0				0				0
9	Bladder problems			0				0				0
10	Dryness of vagina			0				0				0
11	Joint and muscular discomfort		0				0				0
	Sum	0	7	0		0	7	0		0	2	0
	Total score(A+B+C)	7				7				2
Code	Patient Name		Visit 1				Visit 3				Visit 4
89	IRS	Psychological symptoms	Somatic symptoms	Urogenital symptoms		Psychological symptoms	Somatic symptoms	Urogenital symptoms		Psychological symptoms	Somatic symptoms	Urogenital symptoms
1	Hot flushes, sweating		4				3				3
2	Heart discomfort		4				3				3
3	Sleep problems		4				2				2
4	Depressive mood	3				2				2
5	Irritability	3				2				2
6	Anxiety	3				1				1
7	Physical and mental exhaustion	0				0				0
8	Sexual problems			2				1				1
9	Bladder problems			0				0				0
10	Dryness of vagina			0				0				0
11	Joint and muscular discomfort		4				3				3
	Sum	9	16	2		5	11	1		5	11	1
	Total score(A+B+C)	27				17				17
Code	Patient Name		Visit 1				Visit 3				Visit 4
90	GUG	Psychological symptoms	Somatic symptoms	Urogenital symptoms		Psychological symptoms	Somatic symptoms	Urogenital symptoms		Psychological symptoms	Somatic symptoms	Urogenital symptoms
1	Hot flushes, sweating		4				2				1
2	Heart discomfort		0				0				0
3	Sleep problems		4				1				0
4	Depressive mood	1				0				0
5	Irritability	1				0				0
6	Anxiety	0				0				0
7	Physical and mental exhaustion	0				0				0
8	Sexual problems			0				0				0
9	Bladder problems			0				0				0
10	Dryness of vagina			0				0				0
11	Joint and muscular discomfort		0				0				0
	Sum	2	8	0		0	3	0		0	1	0
	Total score(A+B+C)	10				3				1
Code	Patient Name		Visit 1				Visit 3				Visit 4
91	GAG	Psychological symptoms	Somatic symptoms	Urogenital symptoms		Psychological symptoms	Somatic symptoms	Urogenital symptoms		Psychological symptoms	Somatic symptoms	Urogenital symptoms
1	Hot flushes, sweating		4				3				3
2	Heart discomfort		3				3				3
3	Sleep problems		4				1				1
4	Depressive mood	4				3				3
5	Irritability	4				3				3
6	Anxiety	4				3				3
7	Physical and mental exhaustion	3				1				1
8	Sexual problems			3				1				1
9	Bladder problems			2				2				2
10	Dryness of vagina			3				2				2
11	Joint and muscular discomfort		4				4				4
	Sum	15	15	8		10	11	5		10	11	5
	Total score(A+B+C)	38				26				26
Code	Patient Name		Visit 1				Visit 3				Visit 4
92	NIT	Psychological symptoms	Somatic symptoms	Urogenital symptoms		Psychological symptoms	Somatic symptoms	Urogenital symptoms		Psychological symptoms	Somatic symptoms	Urogenital symptoms
1	Hot flushes, sweating		3				2				2
2	Heart discomfort		3				2				2
3	Sleep problems		3				1				0
4	Depressive mood	3				2				1
5	Irritability	3				2				1
6	Anxiety	3				2				1
7	Physical and mental exhaustion	1				1				1
8	Sexual problems			1				1				1
9	Bladder problems			0				0				0
10	Dryness of vagina			1				0				0
11	Joint and muscular discomfort		4				4				4
	Sum	10	13	2		7	9	1		4	8	1
	Total score(A+B+C)	25				17				13
Code	Patient Name		Visit 1				Visit 3				Visit 4
93	TAM	Psychological symptoms	Somatic symptoms	Urogenital symptoms		Psychological symptoms	Somatic symptoms	Urogenital symptoms		Psychological symptoms	Somatic symptoms	Urogenital symptoms
1	Hot flushes, sweating		2				1				1
2	Heart discomfort		2				0				0
3	Sleep problems		0				0				0
4	Depressive mood	2				1				1
5	Irritability	4				1				1
6	Anxiety	4				1				1
7	Physical and mental exhaustion	2				1				1
8	Sexual problems			1				0				0
9	Bladder problems			4				2				0
10	Dryness of vagina			2				0				0
11	Joint and muscular discomfort		2				1				2
	Sum	12	6	7		4	2	2		4	3	0
	Total score(A+B+C)	25				8				7
Code	Patient Name		Visit 1				Visit 3				Visit 4
94	ZAS	Psychological symptoms	Somatic symptoms	Urogenital symptoms		Psychological symptoms	Somatic symptoms	Urogenital symptoms		Psychological symptoms	Somatic symptoms	Urogenital symptoms
1	Hot flushes, sweating		0				0				0
2	Heart discomfort		3				2				2
3	Sleep problems		1				0				0
4	Depressive mood	0				0				0
5	Irritability	0				0				0
6	Anxiety	0				0				0
7	Physical and mental exhaustion	1				0				0
8	Sexual problems			0				0				0
9	Bladder problems			0				0				0
10	Dryness of vagina			0				0				0
11	Joint and muscular discomfort		4				2				2
	Sum	1	8	0		0	4	0		0	4	0
	Total score(A+B+C)	9				4				4
			Visit 1				Visit 3				Visit 4
Code	Patient Name
95	MTM	Psychological symptoms	Somatic symptoms	Urogenital symptoms		Psychological symptoms	Somatic symptoms	Urogenital symptoms		Psychological symptoms	Somatic symptoms	Urogenital symptoms
1	Hot flushes, sweating		0				0				0
2	Heart discomfort		1				1				1
3	Sleep problems		0				0				0
4	Depressive mood	0				0				0
5	Irritability	2				1				1
6	Anxiety	2				1				1
7	Physical and mental exhaustion	0				0				0
8	Sexual problems			0				0				0
9	Bladder problems			0				0				0
10	Dryness of vagina			0				0				0
11	Joint and muscular discomfort		3				3				3
	Sum	4	4	0		2	4	0		2	4	0
	Total score(A+B+C)	8				6				6
Code	Patient Name		Visit 1				Visit 3				Visit 4
96	RUS	Psychological symptoms	Somatic symptoms	Urogenital symptoms		Psychological symptoms	Somatic symptoms	Urogenital symptoms		Psychological symptoms	Somatic symptoms	Urogenital symptoms
1	Hot flushes, sweating		3				3
2	Heart discomfort		0				0
3	Sleep problems		4				4
4	Depressive mood	3				3
5	Irritability	3				3
6	Anxiety	3				3
7	Physical and mental exhaustion	0				0
8	Sexual problems			2				2
9	Bladder problems			0				0
10	Dryness of vagina			2				2
11	Joint and muscular discomfort		0				0
	Sum	9	7	4		9	7	4		N/A	N/A	N/A
	Total score(A+B+C)	20				20				N/A	N/A	N/A
Code	Patient Name		Visit 1				Visit 3				Visit 4
97	AZT	Psychological symptoms	Somatic symptoms	Urogenital symptoms		Psychological symptoms	Somatic symptoms	Urogenital symptoms		Psychological symptoms	Somatic symptoms	Urogenital symptoms
1	Hot flushes, sweating		3				3				3
2	Heart discomfort		3				3				3
3	Sleep problems		3				3				3
4	Depressive mood	0				0				0
5	Irritability	0				0				0
6	Anxiety	0				0				0
7	Physical and mental exhaustion	0				0				0
8	Sexual problems			0				0				0
9	Bladder problems			3				3				3
10	Dryness of vagina			0				0				0
11	Joint and muscular discomfort		4				4				4
	Sum	0	13	3		0	13	3		0	13	3
	Total score(A+B+C)	16				16				16
Code	Patient Name		Visit 1				Visit 3				Visit 4
98	EKK	Psychological symptoms	Somatic symptoms	Urogenital symptoms		Psychological symptoms	Somatic symptoms	Urogenital symptoms		Psychological symptoms	Somatic symptoms	Urogenital symptoms
1	Hot flushes, sweating		4				2				1
2	Heart discomfort		2				0				0
3	Sleep problems		3				0				0
4	Depressive mood	4				2				1
5	Irritability	4				2				1
6	Anxiety	4				2				0
7	Physical and mental exhaustion	0				0				0
8	Sexual problems			0				0				0
9	Bladder problems			0				0				0
10	Dryness of vagina			0				0				0
11	Joint and muscular discomfort		0				0				0
	Sum	12	9	0		6	2	0		2	1	0
	Total score(A+B+C)	21				8				3
Code	Patient Name		Visit 1				Visit 3				Visit 4
99	LEA	Psychological symptoms	Somatic symptoms	Urogenital symptoms		Psychological symptoms	Somatic symptoms	Urogenital symptoms		Psychological symptoms	Somatic symptoms	Urogenital symptoms
1	Hot flushes, sweating		3				1				1
2	Heart discomfort		2				1				0
3	Sleep problems		0				0				0
4	Depressive mood	3				1				1
5	Irritability	3				1				0
6	Anxiety	3				1				0
7	Physical and mental exhaustion	3				2				2
8	Sexual problems			0				0				0
9	Bladder problems			0				0				0
10	Dryness of vagina			0				0				0
11	Joint and muscular discomfort		0				0				0
	Sum	12	5	0		5	2	0		3	1	0
	Total score(A+B+C)	17				7				4
Code	Patient Name		Visit 1				Visit 3				Visit 4
100	SHM	Psychological symptoms	Somatic symptoms	Urogenital symptoms		Psychological symptoms	Somatic symptoms	Urogenital symptoms		Psychological symptoms	Somatic symptoms	Urogenital symptoms
1	Hot flushes, sweating		4				2				1
2	Heart discomfort		1				0				0
3	Sleep problems		0				0				0
4	Depressive mood	0				0				0
5	Irritability	1				0				0
6	Anxiety	1				0				0
7	Physical and mental exhaustion	0				0				0
8	Sexual problems			0				0				0
9	Bladder problems			0				0				0
10	Dryness of vagina			0				0				0
11	Joint and muscular discomfort		4				3				3
	Sum	2	9	0		0	5	0		0	4	0
	Total score(A+B+C)	11				5				4
			Visit 1				Visit 3				Visit 4
Code	Patient Name	Psychological symptoms	Somatic symptoms	Urogenital symptoms		Psychological symptoms	Somatic symptoms	Urogenital symptoms		Psychological symptoms	Somatic symptoms	Urogenital symptoms
101	KNC		4				1				1
1	Hot flushes, sweating		1				1				1
2	Heart discomfort		3				0				0
3	Sleep problems	3				0				0
4	Depressive mood	3				0				0
5	Irritability	4				0				0
6	Anxiety	0				0				0
7	Physical and mental exhaustion			3				0				0
8	Sexual problems			0				0				0
9	Bladder problems			0				0				0
10	Dryness of vagina		2				2				2
11	Joint and muscular discomfort	10	10	3		0	4	0		0	4	0
	Sum	23				4				4
	Total score(A+B+C)
Code	Patient Name		Visit 1				Visit 3				Visit 4
102	MAM1	Psychological symptoms	Somatic symptoms	Urogenital symptoms		Psychological symptoms	Somatic symptoms	Urogenital symptoms		Psychological symptoms	Somatic symptoms	Urogenital symptoms
1	Hot flushes, sweating		2
2	Heart discomfort		0
3	Sleep problems		1
4	Depressive mood	2
5	Irritability	2
6	Anxiety	0
7	Physical and mental exhaustion	0
8	Sexual problems			0
9	Bladder problems			0
10	Dryness of vagina			0
11	Joint and muscular discomfort		2
	Sum	4	5	0		N/A	N/A	N/A		N/A	N/A	N/A
	Total score(A+B+C)	9				N/A	N/A	N/A		N/A	N/A	N/A
			Visit 1				Visit 3				Visit 4
Code	Patient Name
103	NAK	Psychological symptoms	Somatic symptoms	Urogenital symptoms		Psychological symptoms	Somatic symptoms	Urogenital symptoms		Psychological symptoms	Somatic symptoms	Urogenital symptoms
1	Hot flushes, sweating		4								4
2	Heart discomfort		0								0
3	Sleep problems		4								4
4	Depressive mood	4								4
5	Irritability	4								4
6	Anxiety	0								0
7	Physical and mental exhaustion	4								4
8	Sexual problems			3								3
9	Bladder problems			0								0
10	Dryness of vagina			0								0
11	Joint and muscular discomfort		4								4
	Sum	12	12	3		N/A	N/A	N/A		12	12	3
	Total score(A+B+C)	27				N/A	N/A	N/A		27
Code	Patient Name		Visit 1				Visit 3				Visit 4
104	DUS	Psychological symptoms	Somatic symptoms	Urogenital symptoms		Psychological symptoms	Somatic symptoms	Urogenital symptoms		Psychological symptoms	Somatic symptoms	Urogenital symptoms
1	Hot flushes, sweating		4				2				1
2	Heart discomfort		4				2				2
3	Sleep problems		4				1				0
4	Depressive mood	4				1				1
5	Irritability	4				1				1
6	Anxiety	4				1				1
7	Physical and mental exhaustion	0				0				2
8	Sexual problems			0				0				0
9	Bladder problems			0				0				0
10	Dryness of vagina			0				0				0
11	Joint and muscular discomfort		4				3				3
	Sum	12	16	0		3	8	0		5	6	0
	Total score(A+B+C)	28				11				11
			Visit 1				Visit 3				Visit 4
Code	Patient Name
105	KHS	Psychological symptoms	Somatic symptoms	Urogenital symptoms		Psychological symptoms	Somatic symptoms	Urogenital symptoms		Psychological symptoms	Somatic symptoms	Urogenital symptoms
1	Hot flushes, sweating		4				3				2
2	Heart discomfort		0				0				0
3	Sleep problems		4				3				0
4	Depressive mood	3				2				1
5	Irritability	3				2				1
6	Anxiety	4				2				0
7	Physical and mental exhaustion	2				2				2
8	Sexual problems			1				0				0
9	Bladder problems			0				0				0
10	Dryness of vagina			3				2				0
11	Joint and muscular discomfort		3				3				3
	Sum	12	11	4		8	9	2		4	5	0
	Total score(A+B+C)	27				19				9
Code	Patient Name		Visit 1				Visit 3				Visit 4
106	VAA	Psychological symptoms	Somatic symptoms	Urogenital symptoms		Psychological symptoms	Somatic symptoms	Urogenital symptoms		Psychological symptoms	Somatic symptoms	Urogenital symptoms
1	Hot flushes, sweating		4
2	Heart discomfort		1
3	Sleep problems		0
4	Depressive mood	4
5	Irritability	4
6	Anxiety	4
7	Physical and mental exhaustion	0
8	Sexual problems			0
9	Bladder problems			0
10	Dryness of vagina			0
11	Joint and muscular discomfort		4
	Sum	12	9	0		N/A	N/A	N/A		N/A	N/A	N/A
	Total score(A+B+C)	21				N/A	N/A	N/A		N/A	N/A	N/A
			Visit 1				Visit 3				Visit 4
Code	Patient Name
107	LAK	Psychological symptoms	Somatic symptoms	Urogenital symptoms		Psychological symptoms	Somatic symptoms	Urogenital symptoms		Psychological symptoms	Somatic symptoms	Urogenital symptoms
1	Hot flushes, sweating		4				2				2
2	Heart discomfort		3				2				2
3	Sleep problems		0				0				0
4	Depressive mood	0				0				0
5	Irritability	0				0				0
6	Anxiety	0				0				1
7	Physical and mental exhaustion	3				2				1
8	Sexual problems			0				0				0
9	Bladder problems			0				0				0
10	Dryness of vagina			0				0				0
11	Joint and muscular discomfort		3				3				2
	Sum	3	10	0		2	7	0		2	6	0
	Total score(A+B+C)	13				9				8
			Visit 1				Visit 3				Visit 4
Code	Patient Name
108	KHD	Psychological symptoms	Somatic symptoms	Urogenital symptoms		Psychological symptoms	Somatic symptoms	Urogenital symptoms		Psychological symptoms	Somatic symptoms	Urogenital symptoms
1	Hot flushes, sweating		4				2				0
2	Heart discomfort		0				0				0
3	Sleep problems		0				0				0
4	Depressive mood	0				0				0
5	Irritability	2				1				1
6	Anxiety	2				1				1
7	Physical and mental exhaustion	0				0				0
8	Sexual problems			0				0				0
9	Bladder problems			0				0				0
10	Dryness of vagina			0				0				0
11	Joint and muscular discomfort		0				0				0
	Sum	4	4	0		2	2	0		2	0	0
	Total score(A+B+C)	8				4				2
			Visit 1				Visit 3				Visit 4
Code	Patient Name
109	IRT	Psychological symptoms	Somatic symptoms	Urogenital symptoms		Psychological symptoms	Somatic symptoms	Urogenital symptoms		Psychological symptoms	Somatic symptoms	Urogenital symptoms
1	Hot flushes, sweating		4				3				2
2	Heart discomfort		1				1				1
3	Sleep problems		0				0				0
4	Depressive mood	1				1				1
5	Irritability	2				2				2
6	Anxiety	0				0				0
7	Physical and mental exhaustion	3				3				3
8	Sexual problems			0				0				0
9	Bladder problems			1				1				1
10	Dryness of vagina			2				1				1
11	Joint and muscular discomfort		3				3				3
	Sum	6	8	3		6	7	2		6	6	2
	Total score(A+B+C)	17				15				14
			Visit 1				Visit 3				Visit 4
Code	Patient Name
110	KHA	Psychological symptoms	Somatic symptoms	Urogenital symptoms		Psychological symptoms	Somatic symptoms	Urogenital symptoms		Psychological symptoms	Somatic symptoms	Urogenital symptoms
1	Hot flushes, sweating		3				1				0
2	Heart discomfort		0				0				0
3	Sleep problems		3				0				0
4	Depressive mood	2				1				1
5	Irritability	4				1				1
6	Anxiety	3				1				1
7	Physical and mental exhaustion	2				0				0
8	Sexual problems			1				0				0
9	Bladder problems			0				0				0
10	Dryness of vagina			0				0				0
11	Joint and muscular discomfort		3				2				2
	Sum	11	9	1		3	3	0		3	2	0
	Total score(A+B+C)	21				6				5
Code	Patient Name		Visit 1				Visit 3				Visit 4
111	LUC	Psychological symptoms	Somatic symptoms	Urogenital symptoms		Psychological symptoms	Somatic symptoms	Urogenital symptoms		Psychological symptoms	Somatic symptoms	Urogenital symptoms
1	Hot flushes, sweating		4
2	Heart discomfort		4
3	Sleep problems		2
4	Depressive mood	4
5	Irritability	4
6	Anxiety	1
7	Physical and mental exhaustion	0
8	Sexual problems			0
9	Bladder problems			0
10	Dryness of vagina			0
11	Joint and muscular discomfort		0
	Sum	9	10	0		N/A	N/A	N/A		N/A	N/A	N/A
	Total score(A+B+C)	19				N/A	N/A	N/A		N/A	N/A	N/A
Code	Patient Name		Visit 1				Visit 3				Visit 4
112	MIP	Psychological symptoms	Somatic symptoms	Urogenital symptoms		Psychological symptoms	Somatic symptoms	Urogenital symptoms		Psychological symptoms	Somatic symptoms	Urogenital symptoms
1	Hot flushes, sweating		2				2				2
2	Heart discomfort		4				4				4
3	Sleep problems		1				1				1
4	Depressive mood	4				4				4
5	Irritability	4				4				4
6	Anxiety	4				4				4
7	Physical and mental exhaustion	0				0				0
8	Sexual problems			0				0				0
9	Bladder problems			0				0				0
10	Dryness of vagina			0				0				0
11	Joint and muscular discomfort		2				2				2
	Sum	12	9	0		12	9	0		12	9	0
	Total score(A+B+C)	21				21				21
Code	Patient Name		Visit 1				Visit 3				Visit 4
113	VIA	Psychological symptoms	Somatic symptoms	Urogenital symptoms		Psychological symptoms	Somatic symptoms	Urogenital symptoms		Psychological symptoms	Somatic symptoms	Urogenital symptoms
1	Hot flushes, sweating		4				2				1
2	Heart discomfort		0				0				0
3	Sleep problems		0				0				0
4	Depressive mood	0				0				0
5	Irritability	0				0				0
6	Anxiety	2				1				1
7	Physical and mental exhaustion	0				0				0
8	Sexual problems			0				0				0
9	Bladder problems			0				0				0
10	Dryness of vagina			0				0				0
11	Joint and muscular discomfort		4				3				3
	Sum	2	8	0		1	5	0		1	4	0
	Total score(A+B+C)	10				6				5
Code	Patient Name		Visit 1				Visit 3				Visit 4
114	MEG	Psychological symptoms	Somatic symptoms	Urogenital symptoms		Psychological symptoms	Somatic symptoms	Urogenital symptoms		Psychological symptoms	Somatic symptoms	Urogenital symptoms
1	Hot flushes, sweating		3				1				1
2	Heart discomfort		1				1				1
3	Sleep problems		1				0				1
4	Depressive mood	3				1				1
5	Irritability	3				1				1
6	Anxiety	2				1				1
7	Physical and mental exhaustion	0				0				0
8	Sexual problems			0				0				0
9	Bladder problems			0				0				0
10	Dryness of vagina			3				2				0
11	Joint and muscular discomfort		0				0				0
	Sum	8	5	3		3	2	2		3	3	0
	Total score(A+B+C)	16				7				6
Code	Patient Name		Visit 1				Visit 3				Visit 4
115	CIC	Psychological symptoms	Somatic symptoms	Urogenital symptoms		Psychological symptoms	Somatic symptoms	Urogenital symptoms		Psychological symptoms	Somatic symptoms	Urogenital symptoms
1	Hot flushes, sweating		4				3				3
2	Heart discomfort		0				0				0
3	Sleep problems		3				3				3
4	Depressive mood	0				0				0
5	Irritability	0				0				0
6	Anxiety	0				0				0
7	Physical and mental exhaustion	0				0				0
8	Sexual problems			0				0				0
9	Bladder problems			0				0				0
10	Dryness of vagina			0				0				0
11	Joint and muscular discomfort		4				4				4
	Sum	0	11	0		0	10	0		0	10	0
	Total score(A+B+C)	11				10				10
Code	Patient Name		Visit 1				Visit 3				Visit 4
116	SHA	Psychological symptoms	Somatic symptoms	Urogenital symptoms		Psychological symptoms	Somatic symptoms	Urogenital symptoms		Psychological symptoms	Somatic symptoms	Urogenital symptoms
1	Hot flushes, sweating		3				1				1
2	Heart discomfort		3				2				1
3	Sleep problems		4				1				0
4	Depressive mood	0				0				0
5	Irritability	0				0				0
6	Anxiety	0				0				0
7	Physical and mental exhaustion	0				0				0
8	Sexual problems			0				0				0
9	Bladder problems			0				0				0
10	Dryness of vagina			0				0				0
11	Joint and muscular discomfort		0				0				0
	Sum	0	10	0		0	4	0		0	2	0
	Total score(A+B+C)	10				4				2
			Visit 1				Visit 3				Visit 4
Code	Patient Name
117	BEG	Psychological symptoms	Somatic symptoms	Urogenital symptoms		Psychological symptoms	Somatic symptoms	Urogenital symptoms		Psychological symptoms	Somatic symptoms	Urogenital symptoms
1	Hot flushes, sweating		2				2				2
2	Heart discomfort		1				1				1
3	Sleep problems		1				1				1
4	Depressive mood	0				0				0
5	Irritability	1				1				1
6	Anxiety	1				1				1
7	Physical and mental exhaustion	3				3				3
8	Sexual problems			0				0				0
9	Bladder problems			0				0				0
10	Dryness of vagina			0				0				0
11	Joint and muscular discomfort		1				1				1
	Sum	5	5	0		5	5	0		5	5	0
	Total score(A+B+C)	10				10				10
Code	Patient Name		Visit 1				Visit 3				Visit 4
118	SHV	Psychological symptoms	Somatic symptoms	Urogenital symptoms		Psychological symptoms	Somatic symptoms	Urogenital symptoms		Psychological symptoms	Somatic symptoms	Urogenital symptoms
1	Hot flushes, sweating		2				2				1
2	Heart discomfort		0				0				0
3	Sleep problems		1				1				0
4	Depressive mood	0				0				0
5	Irritability	1				1				1
6	Anxiety	0				0				0
7	Physical and mental exhaustion	0				0				0
8	Sexual problems			0				0				0
9	Bladder problems			0				0				0
10	Dryness of vagina			0				0				0
11	Joint and muscular discomfort		3				3				2
	Sum	1	6	0		1	6	0		1	3	0
	Total score(A+B+C)	7				7				4
Code	Patient Name		Visit 1				Visit 3				Visit 4
119	NGV	Psychological symptoms	Somatic symptoms	Urogenital symptoms		Psychological symptoms	Somatic symptoms	Urogenital symptoms		Psychological symptoms	Somatic symptoms	Urogenital symptoms
1	Hot flushes, sweating		1				1				1
2	Heart discomfort		1				1				1
3	Sleep problems		3				3				3
4	Depressive mood	2				2				2
5	Irritability	2				2				2
6	Anxiety	3				3				3
7	Physical and mental exhaustion	0				0				0
8	Sexual problems			0				0				0
9	Bladder problems			4				4				4
10	Dryness of vagina			0				0				0
11	Joint and muscular discomfort		4				4				4
	Sum	7	9	4		7	9	4		7	9	4
	Total score(A+B+C)	20				20				20
Code	Patient Name		Visit 1				Visit 3				Visit 4
120	MVG	Psychological symptoms	Somatic symptoms	Urogenital symptoms		Psychological symptoms	Somatic symptoms	Urogenital symptoms		Psychological symptoms	Somatic symptoms	Urogenital symptoms
1	Hot flushes, sweating		3				2				1
2	Heart discomfort		0				0				0
3	Sleep problems		0				0				0
4	Depressive mood	0				0				0
5	Irritability	0				0				0
6	Anxiety	0				0				0
7	Physical and mental exhaustion	3				2				1
8	Sexual problems			3				2				1
9	Bladder problems			1				1				1
10	Dryness of vagina			2				1				0
11	Joint and muscular discomfort		4				4				2
	Sum	3	7	6		2	6	4		1	3	2
	Total score(A+B+C)	16				12				6
Code	Patient Name		Visit 1				Visit 3				Visit 4
121	Kamila Bairamova	Psychological symptoms	Somatic symptoms	Urogenital symptoms		Psychological symptoms	Somatic symptoms	Urogenital symptoms		Psychological symptoms	Somatic symptoms	Urogenital symptoms
1	Hot flushes, sweating		3				1				0
2	Heart discomfort		3				1				1
3	Sleep problems		3				0				0
4	Depressive mood	4				1				0
5	Irritability	3				1				0
6	Anxiety	4				1				0
7	Physical and mental exhaustion	2				1				0
8	Sexual problems			2				0				0
9	Bladder problems			0				0				0
10	Dryness of vagina			1				0				0
11	Joint and muscular discomfort		4				2				2
	Sum	13	13	3		4	4	0		0	3	0
	Total score(A+B+C)	29				8				3
Code	Patient Name		Visit 1				Visit 3				Visit 4
122	NNK	Psychological symptoms	Somatic symptoms	Urogenital symptoms		Psychological symptoms	Somatic symptoms	Urogenital symptoms		Psychological symptoms	Somatic symptoms	Urogenital symptoms
1	Hot flushes, sweating		3				2				0
2	Heart discomfort		2				2				1
3	Sleep problems		2				2				0
4	Depressive mood	2				1				0
5	Irritability	3				2				0
6	Anxiety	3				2				0
7	Physical and mental exhaustion	2				2				0
8	Sexual problems			2				2				0
9	Bladder problems			0				0				0
10	Dryness of vagina			1				1				0
11	Joint and muscular discomfort		2				2				2
	Sum	10	9	3		7	8	3		0	3	0
	Total score(A+B+C)	22				18				3
			Visit 1				Visit 3				Visit 4
Code	Patient Name
123	MZS	Psychological symptoms	Somatic symptoms	Urogenital symptoms		Psychological symptoms	Somatic symptoms	Urogenital symptoms		Psychological symptoms	Somatic symptoms	Urogenital symptoms
1	Hot flushes, sweating		1				1				1
2	Heart discomfort		0				0				0
3	Sleep problems		0				0				0
4	Depressive mood	0				0				0
5	Irritability	1				0				0
6	Anxiety	1				0				0
7	Physical and mental exhaustion	0				0				0
8	Sexual problems			0				0				0
9	Bladder problems			1				1				1
10	Dryness of vagina			0				0				0
11	Joint and muscular discomfort		3				2				2
	Sum	2	4	1		0	3	1		0	3	1
	Total score(A+B+C)	7				4				4
Code	Patient Name		Visit 1				Visit 3				Visit 4
124	RUP	Psychological symptoms	Somatic symptoms	Urogenital symptoms		Psychological symptoms	Somatic symptoms	Urogenital symptoms		Psychological symptoms	Somatic symptoms	Urogenital symptoms
1	Hot flushes, sweating		2				1				0
2	Heart discomfort		2				1				1
3	Sleep problems		3				0				0
4	Depressive mood	0				0				0
5	Irritability	3				2				1
6	Anxiety	3				2				2
7	Physical and mental exhaustion	3				1				1
8	Sexual problems			0				0				0
9	Bladder problems			3				3				3
10	Dryness of vagina			2				1				0
11	Joint and muscular discomfort		4				3				2
	Sum	9	11	5		5	5	4		4	3	3
	Total score(A+B+C)	25				14				10
			Visit 1				Visit 3				Visit 4
Code	Patient Name
125	IAK	Psychological symptoms	Somatic symptoms	Urogenital symptoms		Psychological symptoms	Somatic symptoms	Urogenital symptoms		Psychological symptoms	Somatic symptoms	Urogenital symptoms
1	Hot flushes, sweating		4				3
2	Heart discomfort		3				3
3	Sleep problems		3				3
4	Depressive mood	4				4
5	Irritability	4				4
6	Anxiety	2				2
7	Physical and mental exhaustion	4				3
8	Sexual problems			0				0
9	Bladder problems			4				3
10	Dryness of vagina			0				0
11	Joint and muscular discomfort		4				4
	Sum	14	14	4		13	13	3		N/A	N/A	N/A
	Total score(A+B+C)	32				29				N/A	N/A	N/A
Code	Patient Name		Visit 1				Visit 3				Visit 4
126	INO	Psychological symptoms	Somatic symptoms	Urogenital symptoms		Psychological symptoms	Somatic symptoms	Urogenital symptoms		Psychological symptoms	Somatic symptoms	Urogenital symptoms
1	Hot flushes, sweating		1				1				1
2	Heart discomfort		1				0				0
3	Sleep problems		2				0				0
4	Depressive mood	4				1				0
5	Irritability	4				1				0
6	Anxiety	2				0				0
7	Physical and mental exhaustion	4				2				2
8	Sexual problems			1				0				0
9	Bladder problems			2				0				0
10	Dryness of vagina			0				0				0
11	Joint and muscular discomfort		2				1				0
	Sum	14	6	3		4	2	0		2	1	0
	Total score(A+B+C)	23				6				3
			Visit 1				Visit 3				Visit 4
Code	Patient Name
127	OFA	Psychological symptoms	Somatic symptoms	Urogenital symptoms		Psychological symptoms	Somatic symptoms	Urogenital symptoms		Psychological symptoms	Somatic symptoms	Urogenital symptoms
1	Hot flushes, sweating		4				4				3
2	Heart discomfort		2				2				2
3	Sleep problems		3				3				1
4	Depressive mood	2				1				1
5	Irritability	2				1				0
6	Anxiety	2				1				0
7	Physical and mental exhaustion	2				1				0
8	Sexual problems			3				2				1
9	Bladder problems			0				0				0
10	Dryness of vagina			2				2				0
11	Joint and muscular discomfort		4				4				3
	Sum	8	13	5		4	13	4		1	9	1
	Total score(A+B+C)	26				21				11
			Visit 1				Visit 3				Visit 4
Code	Patient Name
128	LEB	Psychological symptoms	Somatic symptoms	Urogenital symptoms		Psychological symptoms	Somatic symptoms	Urogenital symptoms		Psychological symptoms	Somatic symptoms	Urogenital symptoms
1	Hot flushes, sweating		3				2				2
2	Heart discomfort		2				2				2
3	Sleep problems		3				1				0
4	Depressive mood	3				2				1
5	Irritability	3				2				1
6	Anxiety	3				1				1
7	Physical and mental exhaustion	3				1				1
8	Sexual problems			0				0				0
9	Bladder problems			0				0				0
10	Dryness of vagina			0				0				0
11	Joint and muscular discomfort		4				4				3
	Sum	12	12	0		6	9	0		4	7	0
	Total score(A+B+C)	24				15				11
			Visit 1				Visit 3				Visit 4
Code	Patient Name
129	NIM	Psychological symptoms	Somatic symptoms	Urogenital symptoms		Psychological symptoms	Somatic symptoms	Urogenital symptoms		Psychological symptoms	Somatic symptoms	Urogenital symptoms
1	Hot flushes, sweating		4				2				1
2	Heart discomfort		2				1				1
3	Sleep problems		1				0				0
4	Depressive mood	4				2				0
5	Irritability	4				2				0
6	Anxiety	4				2				0
7	Physical and mental exhaustion	1				0				0
8	Sexual problems			0				0				0
9	Bladder problems			0				0				0
10	Dryness of vagina			1				0				0
11	Joint and muscular discomfort		1				1				1
	Sum	13	8	1		6	4	0		0	3	0
	Total score(A+B+C)	22				10				3
			Visit 1				Visit 3				Visit 4
Code	Patient Name
130	NAA	Psychological symptoms	Somatic symptoms	Urogenital symptoms		Psychological symptoms	Somatic symptoms	Urogenital symptoms		Psychological symptoms	Somatic symptoms	Urogenital symptoms
1	Hot flushes, sweating		2
2	Heart discomfort		3
3	Sleep problems		3
4	Depressive mood	1
5	Irritability	3
6	Anxiety	3
7	Physical and mental exhaustion	2
8	Sexual problems			1
9	Bladder problems			0
10	Dryness of vagina			1
11	Joint and muscular discomfort		3
	Sum	9	11	2		N/A	N/A	N/A		N/A	N/A	N/A
	Total score(A+B+C)	22				N/A	N/A	N/A		N/A	N/A	N/A
			Visit 1				Visit 3				Visit 4
Code	Patient Name
131	MDS	Psychological symptoms	Somatic symptoms	Urogenital symptoms		Psychological symptoms	Somatic symptoms	Urogenital symptoms		Psychological symptoms	Somatic symptoms	Urogenital symptoms
1	Hot flushes, sweating		4				3				1
2	Heart discomfort		2				2				2
3	Sleep problems		0				0				0
4	Depressive mood	0				0				0
5	Irritability	3				2				0
6	Anxiety	3				2				0
7	Physical and mental exhaustion	0				0				0
[truncated: 1,363 more rows]

## Sheet: KMI
			Result				Final score
Code	Patient Name
1	TIM	Visit 1	Visit 3	Visit 4	Factor	Visit 1	Visit 3	Visit 4
1	Hot flushes	2	1	1	4	8	4	4
2	sweating	2	1	2	2	4	2	2
3	insomnia	3	2	0	2	6	4	0
4	nervousness	3	2	0	2	6	4	0
5	melancholia	3	1	0	1	3	1	0
6	vertigo	2	1	0	1	2	1	0
7	asthenia/weakness	2	1	0	1	2	1	0
8	joint and muscle pain	3	3	2	1	3	3	2
9	headache	2	1	0	1	2	1	0
10	palpitation	3	3	1	1	3	3	1
	Sum	25	16	6		39	24	9
			Result				Final score
Code	Patient Name
2	NIK	Visit 1	Visit 3	Visit 4	Factor	Visit 1	Visit 3	Visit 4
1	Hot flushes	3	3	3	4	12	12	12
2	sweating	3	3	3	2	6	6	6
3	insomnia	2	2	2	2	4	4	4
4	nervousness	1	1	1	2	2	2	2
5	melancholia	2	1	1	1	2	1	1
6	vertigo	1	1	1	1	1	1	1
7	asthenia/weakness	0	0	1	1	0	0	1
8	joint and muscle pain	3	3	3	1	3	3	3
9	headache	3	3	1	1	3	3	1
10	palpitation	3	2	1	1	3	2	1
	Sum	21	19	17		36	34	32
			Result				Final score
Code	Patient Name
3	SEM	Visit 1	Visit 3	Visit 4	Factor	Visit 1	Visit 3	Visit 4
1	Hot flushes	3	2	1	4	12	4	4
2	sweating	3	2	0	2	6	4	0
3	insomnia	3	0	0	2	6	0	0
4	nervousness	2	0	0	2	4	0	0
5	melancholia	2	0	0	1	2	0	0
6	vertigo	1	0	0	1	1	0	0
7	asthenia/weakness	2	2	1	1	2	2	1
8	joint and muscle pain	2	2	2	1	2	2	2
9	headache	2	1	0	1	2	1	0
10	palpitation	1	1	1	1	1	1	1
	Sum	21	10	5		38	14	8
			Result				Final score
Code	Patient Name
4	MAP	Visit 1	Visit 3	Visit 4	Factor	Visit 1	Visit 3	Visit 4
1	Hot flushes	3	1	1	4	12	4	4
2	sweating	2	1	1	2	4	2	2
3	insomnia	3	2	1	2	6	4	2
4	nervousness	1	0	0	2	2	0	0
5	melancholia	1	0	0	1	1	0	0
6	vertigo	0	0	0	1	0	0	0
7	asthenia/weakness	2	0	0	1	2	0	0
8	joint and muscle pain	2	0	0	1	2	0	0
9	headache	0	0	0	1	0	0	0
10	palpitation	1	0	0	1	1	0	0
	Sum	15	4	3		30	10	8
			Result				Final score
Code	Patient Name
5	MAI	Visit 1	Visit 3	Visit 4	Factor	Visit 1	Visit 3	Visit 4
1	Hot flushes	3	1	1	4	12	4	4
2	sweating	2	1	1	2	4	2	2
3	insomnia	3	2	1	2	6	4	2
4	nervousness	1	0	0	2	2	0	0
5	melancholia	1	0	0	1	1	0	0
6	vertigo	0	0	0	1	0	0	0
7	asthenia/weakness	2	0	0	1	2	0	0
8	joint and muscle pain	2	0	0	1	2	0	0
9	headache	0	0	0	1	0	0	0
10	palpitation	1	0	0	1	1	0	0
	Sum	15	4	3		30	10	8
			Result				Final score
Code	Patient Name
6	ATB	Visit 1	Visit 3	Visit 4	Factor	Visit 1	Visit 3	Visit 4
1	Hot flushes	3	2	2	4	12	8	8
2	sweating	3	2	2	2	6	4	2
3	insomnia	3	2	0	2	6	4	0
4	nervousness	3	2	2	2	6	4	4
5	melancholia	2	2	2	1	2	2	2
6	vertigo	0	0	0	1	0	0	0
7	asthenia/weakness	1	1	1	1	1	1	1
8	joint and muscle pain	0	0	0	1	0	0	0
9	headache	1	1	1	1	1	1	1
10	palpitation	3	2	2	1	3	2	2
	Sum	19	14	12		37	26	20
			Result				Final score
Code	Patient Name
7	IZK	Visit 1	Visit 3	Visit 4	Factor	Visit 1	Visit 3	Visit 4
1	Hot flushes	3	3	3	4	12	12	12
2	sweating	2	2	2	2	4	4	4
3	insomnia	2	2	2	2	4	4	4
4	nervousness	0	0	0	2	0	0	0
5	melancholia	0	0	0	1	0	0	0
6	vertigo	0	0	0	1	0	0	0
7	asthenia/weakness	0	0	0	1	0	0	0
8	joint and muscle pain	3	2	2	1	3	2	2
9	headache	2	2	2	1	2	2	2
10	palpitation	2	2	2	1	2	2	2
	Sum	14	13	13		27	26	26
			Result				Final score
Code	Patient Name
8	MAK	Visit 1	Visit 3	Visit 4	Factor	Visit 1	Visit 3	Visit 4
1	Hot flushes	2	1	1	4	8	4	4
2	sweating	3	2	2	2	6	4	4
3	insomnia	2	1	1	2	4	2	2
4	nervousness	0	0	0	2	0	0	0
5	melancholia	0	0	0	1	0	0	0
6	vertigo	1	1	1	1	1	1	1
7	asthenia/weakness	0	0	0	1	0	0	0
8	joint and muscle pain	2	2	2	1	2	2	2
9	headache	1	1	1	1	1	1	1
10	palpitation	3	2	2	1	3	2	2
	Sum	14	10	10		25	16	16
			Result				Final score
Code	Patient Name
9	ETM	Visit 1	Visit 3	Visit 4	Factor	Visit 1	Visit 3	Visit 4
1	Hot flushes	3	1	1	4	12	4	4
2	sweating	3	1	1	2	6	2	2
3	insomnia	3	0	0	2	6	0	0
4	nervousness	3	2	1	2	6	4	2
5	melancholia	3	2	1	1	3	2	1
6	vertigo	0	0	0	1	0	0	0
7	asthenia/weakness	2	0	0	1	2	0	0
8	joint and muscle pain	3	2	2	1	3	2	2
9	headache	0	0	0	1	0	0	0
10	palpitation	2	1	1	1	2	1	1
	Sum	22	9	7		40	15	12
			Result				Final score
Code	Patient Name
10	GUT	Visit 1	Visit 3	Visit 4	Factor	Visit 1	Visit 3	Visit 4
1	Hot flushes	3	3	2	4	12	12	8
2	sweating	3	3	2	2	6	6	4
3	insomnia	3	1	1	2	6	2	2
4	nervousness	3	2	2	2	6	4	4
5	melancholia	2	1	2	1	2	2	2
6	vertigo	0	0	1	1	0	0	1
7	asthenia/weakness	0	1	1	1	0	1	1
8	joint and muscle pain	3	2	2	1	3	2	2
9	headache	1	0	1	1	1	0	1
10	palpitation	3	2	0	1	3	2	0
	Sum	21	15	14		39	31	25
			Result				Final score
Code	Patient Name
11	KHK	Visit 1	Visit 3	Visit 4	Factor	Visit 1	Visit 3	Visit 4
1	Hot flushes	3	2	1	4	12	8	4
2	sweating	3	2	1	2	6	4	2
3	insomnia	3	2	1	2	6	4	2
4	nervousness	3	2	1	2	6	4	2
5	melancholia	3	2	0	1	3	2	0
6	vertigo	0	0	0	1	0	0	0
7	asthenia/weakness	1	0	0	1	1	0	0
8	joint and muscle pain	1	1	1	1	1	1	1
9	headache	0	0	0	1	0	0	0
10	palpitation	2	1	1	1	2	1	1
	Sum	19	12	6		37	24	12
			Result				Final score
Code	Patient Name
12	TAK	Visit 1	Visit 3	Visit 4	Factor	Visit 1	Visit 3	Visit 4
1	Hot flushes	3	3		4	12	12
2	sweating	3	3		2	6	6
3	insomnia	2	2		2	4	4
4	nervousness	3	3		2	6	6
5	melancholia	2	2		1	2	2
6	vertigo	0	0		1	0	0
7	asthenia/weakness	0	0		1	0	0
8	joint and muscle pain	3	3		1	3	3
9	headache	1	1		1	1	1
10	palpitation	0	0		1	0	0
	Sum	17	17			34	34
			Result				Final score
Code	Patient Name
13	RAI	Visit 1	Visit 3	Visit 4	Factor	Visit 1	Visit 3	Visit 4
1	Hot flushes	1	1	1	4	4	4	4
2	sweating	3	2	1	2	6	4	2
3	insomnia	3	2	1	2	6	4	2
4	nervousness	3	2	1	2	6	4	2
5	melancholia	3	2	1	1	3	2	1
6	vertigo	0	1	1	1	0	1	1
7	asthenia/weakness	3	1	1	1	3	1	1
8	joint and muscle pain	3	2	1	1	3	2	1
9	headache	2	1	1	1	2	1	1
10	palpitation	3	1	0	1	3	1	0
	Sum	24	15	9		36	24	15
			Result				Final score
Code	Patient Name
14	LID	Visit 1	Visit 3	Visit 4	Factor	Visit 1	Visit 3	Visit 4
1	Hot flushes	3	3	3	4	12	12	12
2	sweating	3	3	3	2	6	6	6
3	insomnia	0	0	0	2	0	0	0
4	nervousness	3	3	3	2	6	6	6
5	melancholia	3	3	3	1	3	3	3
6	vertigo	0	0	0	1	0	0	0
7	asthenia/weakness	2	2	2	1	2	2	2
8	joint and muscle pain	1	1	1	1	1	1	1
9	headache	3	3	3	1	3	3	3
10	palpitation	1	1	1	1	1	1	1
	Sum	19	19	19		34	34	34
			Result				Final score
Code	Patient Name
15	MEA	Visit 1	Visit 3	Visit 4	Factor	Visit 1	Visit 3	Visit 4
1	Hot flushes	3	2	2	4	12	8	8
2	sweating	3	2	2	2	6	4	4
3	insomnia	3	2	0	2	6	4	0
4	nervousness	1	1	2	2	2	2	2
5	melancholia	0	1	0	1	0	1	0
6	vertigo	2	0	0	1	2	0	0
7	asthenia/weakness	1	1	0	1	1	1	0
8	joint and muscle pain	3	3	3	1	3	3	3
9	headache	2	1	0	1	2	0	0
10	palpitation	3	2	1	1	3	2	1
	Sum	21	15	10		37	25	18
			Result				Final score
Code	Patient Name
16	ZHP	Visit 1	Visit 3	Visit 4	Factor	Visit 1	Visit 3	Visit 4
1	Hot flushes	2	0	0	4	8	0	0
2	sweating	2	0	0	2	4	0	0
3	insomnia	1	0	0	2	2	0	0
4	nervousness	3	1	1	2	6	2	2
5	melancholia	0	0	1	1	0	0	1
6	vertigo	0	0	0	1	0	0	0
7	asthenia/weakness	1	0	1	1	1	0	1
8	joint and muscle pain	0	0	0	1	0	0	0
9	headache	0	1	1	1	0	1	1
10	palpitation	1	0	0	1	1	0	0
	Sum	10	2	4		22	3	5
			Result				Final score
Code	Patient Name
17	TAC	Visit 1	Visit 3	Visit 4	Factor	Visit 1	Visit 3	Visit 4
1	Hot flushes	3	2	2	4	12	8	8
2	sweating	3	2	2	2	6	4	4
3	insomnia	1	2	2	2	2	4	4
4	nervousness	3	1	1	2	6	2	2
5	melancholia	3	0	1	1	3	0	1
6	vertigo	0	0	0	1	0	0	0
7	asthenia/weakness	1	0	0	1	1	0	0
8	joint and muscle pain	1	2	2	1	1	2	2
9	headache	2	0	0	1	2	0	0
10	palpitation	2	0	0	1	2	0	0
	Sum	19	9	10		35	20	21
			Result				Final score
Code	Patient Name
18	TAA	Visit 1	Visit 3	Visit 4	Factor	Visit 1	Visit 3	Visit 4
1	Hot flushes	3	2	1	4	12	8	4
2	sweating	3	2	1	2	6	4	2
3	insomnia	3	2	1	2	6	4	2
4	nervousness	3	1	1	2	6	2	2
5	melancholia	3	2	1	1	3	2	1
6	vertigo	2	1	0	1	2	1	0
7	asthenia/weakness	3	1	0	1	3	1	0
8	joint and muscle pain	2	2	2	1	2	2	2
9	headache	2	1	0	1	2	1	0
10	palpitation	2	3	1	1	2	3	1
	Sum	26	17	8		44	28	14
			Result				Final score
Code	Patient Name
19	NIR	Visit 1	Visit 3	Visit 4	Factor	Visit 1	Visit 3	Visit 4
1	Hot flushes	3	3	2	4	12	12	8
2	sweating	1	1	1	2	2	2	2
3	insomnia	0	0	0	2	0	0	0
4	nervousness	2	1	1	2	4	2	2
5	melancholia	2	3	1	1	2	3	1
6	vertigo	0	0	0	1	0	0	0
7	asthenia/weakness	2	2	2	1	2	2	2
8	joint and muscle pain	0	0	0	1	0	0	0
9	headache	3	2	2	1	3	2	2
10	palpitation	1	0	0	1	1	0	0
	Sum	14	12	9		26	23	17
			Result				Final score
Code	Patient Name
20	KET	Visit 1	Visit 3	Visit 4	Factor	Visit 1	Visit 3	Visit 4
1	Hot flushes	3	2	1	4	12	8	4
2	sweating	3	2	1	2	6	4	2
3	insomnia	0	0	0	2	0	0	0
4	nervousness	3	2	1	2	6	2	2
5	melancholia	0	1	1	1	0	1	1
6	vertigo	0	0	0	1	0	0	0
7	asthenia/weakness	0	1	0	1	0	1	0
8	joint and muscle pain	3	2	2	1	3	2	2
9	headache	1	1	0	1	1	1	0
10	palpitation	2	1	0	1	2	1	0
	Sum	15	12	6		30	20	11
			Result				Final score
Code	Patient Name
21	BAM	Visit 1	Visit 3	Visit 4	Factor	Visit 1	Visit 3	Visit 4
1	Hot flushes	3	2	1	4	12	8	4
2	sweating	3	2	1	2	6	4	2
3	insomnia	2	3	1	2	4	6	2
4	nervousness	2	3	1	2	4	6	2
5	melancholia	2	3	1	1	2	3	1
6	vertigo	1	1	1	1	1	1	1
7	asthenia/weakness	1	1	1	1	1	2	1
8	joint and muscle pain	3	2	2	1	3	1	2
9	headache	2	1	1	1	2	1	1
10	palpitation	3	1	0	1	3	1	0
	Sum	22	19	10		38	33	16
			Result				Final score
Code	Patient Name
22	Lia Tchotashvili	Visit 1	Visit 3	Visit 4	Factor	Visit 1	Visit 3	Visit 4
1	Hot flushes	3	3	2	4	12	12	8
2	sweating	3	3	2	2	6	6	4
3	insomnia	3	2	2	2	6	4	4
4	nervousness	3	3	3	2	6	6	6
5	melancholia	0	0	0	1	0	0	0
6	vertigo	1	1	1	1	1	1	1
7	asthenia/weakness	3	3	3	1	3	3	3
8	joint and muscle pain	3	3	3	1	3	3	3
9	headache	2	1	2	1	2	1	2
10	palpitation	1	1	1	1	1	1	1
	Sum	22	20	19		40	37	32
			Result				Final score
Code	Patient Name
23	TAG	Visit 1	Visit 3	Visit 4	Factor	Visit 1	Visit 3	Visit 4
1	Hot flushes	3	2	2	4	12	8	8
2	sweating	3	2	2	2	6	4	4
3	insomnia	1	1	1	2	2	2	2
4	nervousness	2	1	1	2	4	2	1
5	melancholia	1	0	1	1	1	0	1
6	vertigo	2	0	0	1	2	0	0
7	asthenia/weakness	1	0	0	1	1	0	0
8	joint and muscle pain	2	1	3	1	2	3	3
9	headache	3	3	1	1	3	1	1
10	palpitation	3	2	2	1	3	2	2
	Sum	21	12	13		36	22	22
			Result				Final score
Code	Patient Name
24	DAK	Visit 1	Visit 3	Visit 4	Factor	Visit 1	Visit 3	Visit 4
1	Hot flushes	3	2	1	4	12	8	4
2	sweating	3	2	1	2	6	4	2
3	insomnia	0	0	0	2	0	0	0
4	nervousness	3	0	0	2	6	0	0
5	melancholia	0	0	0	1	0	0	0
6	vertigo	3	1	1	1	3	1	1
7	asthenia/weakness	3	1	1	1	3	1	1
8	joint and muscle pain	3	2	2	1	3	2	2
9	headache	3	1	0	1	3	1	0
10	palpitation	3	2	1	1	3	2	1
	Sum	24	11	7		39	19	11
			Result				Final score
Code	Patient Name
25	TIT	Visit 1	Visit 3	Visit 4	Factor	Visit 1	Visit 3	Visit 4
1	Hot flushes	3	2	1	4	12	8	4
2	sweating	3	2	1	2	6	4	2
3	insomnia	0	0	0	2	0	0	0
4	nervousness	2	2	1	2	4	4	2
5	melancholia	1	1	0	1	1	1	0
6	vertigo	0	0	0	1	0	0	0
7	asthenia/weakness	0	0	0	1	0	0	0
8	joint and muscle pain	0	0	0	1	0	0	0
9	headache	2	0	0	1	2	0	0
10	palpitation	2	1	1	1	2	1	1
	Sum	13	8	4		27	18	9
			Result				Final score
Code	Patient Name
26	MAN	Visit 1	Visit 3	Visit 4	Factor	Visit 1	Visit 3	Visit 4
1	Hot flushes	2	2	1	4	8	8	4
2	sweating	2	2	1	2	4	4	2
3	insomnia	0	0	0	2	0	0	0
4	nervousness	0	2	0	2	0	2	0
5	melancholia	0	0	0	1	0	0	0
6	vertigo	0	0	0	1	0	0	0
7	asthenia/weakness	0	0	0	1	0	0	0
8	joint and muscle pain	1	0	0	1	1	0	0
9	headache	1	0	0	1	1	0	0
10	palpitation	0	0	0	1	0	0	0
	Sum	6	6	2		14	14	6
			Result				Final score
Code	Patient Name
27	MAR	Visit 1	Visit 3	Visit 4	Factor	Visit 1	Visit 3	Visit 4
1	Hot flushes	3	3		4	12	12
2	sweating	3	3		2	6	6
3	insomnia	2	2		2	4	4
4	nervousness	2	2		2	4	4
5	melancholia	0	0		1	0	0
6	vertigo	0	0		1	0	0
7	asthenia/weakness	1	1		1	1	1
8	joint and muscle pain	3	3		1	3	3
9	headache	2	2		1	2	2
10	palpitation	1	1		1	1	1
	Sum	17	17			33	33
			Result				Final score
Code	Patient Name
28	NAC	Visit 1	Visit 3	Visit 4	Factor	Visit 1	Visit 3	Visit 4
1	Hot flushes	3	2	1	4	12	8	4
2	sweating	3	2	1	2	6	4	2
3	insomnia	3	2	1	2	6	4	2
4	nervousness	2	1	1	2	4	2	2
5	melancholia	0	1	1	1	0	1	1
6	vertigo	1	1	1	1	1	1	1
7	asthenia/weakness	1	1	0	1	1	1	0
8	joint and muscle pain	3	2	1	1	3	2	1
9	headache	2	1	0	1	2	1	0
10	palpitation	0	2	2	1	0	2	2
	Sum	18	15	9		35	26	15
			Result				Final score
Code	Patient Name
29	MMK	Visit 1	Visit 3	Visit 4	Factor	Visit 1	Visit 3	Visit 4
1	Hot flushes	2	2	2	4	8	8	8
2	sweating	2	2	2	2	4	4	4
3	insomnia	3	3	3	2	6	6	6
4	nervousness	2	2	2	2	4	4	4
5	melancholia	2	2	2	1	2	2	2
6	vertigo	0	0	0	1	0	0	0
7	asthenia/weakness	0	0	0	1	0	0	0
8	joint and muscle pain	2	2	2	1	2	2	2
9	headache	1	1	1	1	1	1	1
10	palpitation	0	0	0	1	0	0	0
	Sum	14	14	14		27	27	27
			Result				Final score
Code	Patient Name
30	MZT	Visit 1	Visit 3	Visit 4	Factor	Visit 1	Visit 3	Visit 4
1	Hot flushes	3	2	1	4	12	8	4
2	sweating	3	2	1	2	6	4	2
3	insomnia	2	1	0	2	4	2	0
4	nervousness	2	1	0	2	4	2	0
5	melancholia	0	1	0	1	0	1	0
6	vertigo	1	0	0	1	1	0	0
7	asthenia/weakness	2	1	0	1	2	1	0
8	joint and muscle pain	1	0	0	1	1	0	0
9	headache	2	1	1	1	2	1	1
10	palpitation	2	2	1	1	2	2	1
	Sum	18	11	4		34	21	8
			Result				Final score
Code	Patient Name
31	PRD	Visit 1	Visit 3	Visit 4	Factor	Visit 1	Visit 3	Visit 4
1	Hot flushes	3	2	1	4	12	8	4
2	sweating	3	2	1	2	6	4	2
3	insomnia	1	0	0	2	2	0	0
4	nervousness	3	2	1	2	6	4	2
5	melancholia	3	1	1	1	3	1	1
6	vertigo	1	1	0	1	1	1	0
7	asthenia/weakness	1	1	0	1	1	1	0
8	joint and muscle pain	2	2	2	1	2	2	2
9	headache	2	1	0	1	2	1	0
10	palpitation	3	2	0	1	3	2	0
	Sum	22	14	6		38	24	11
			Result				Final score
Code	Patient Name
32	ADT	Visit 1	Visit 3	Visit 4	Factor	Visit 1	Visit 3	Visit 4
1	Hot flushes	2	2	0	4	8	8	0
2	sweating	2	1	0	2	4	2	0
3	insomnia	3	3	0	2	6	6	0
4	nervousness	3	2	1	2	6	4	2
5	melancholia	1	1	1	1	1	1	1
6	vertigo	2	2	0	1	2	2	0
7	asthenia/weakness	1	1	0	1	1	1	0
8	joint and muscle pain	3	2	1	1	3	0	1
9	headache	2	1	1	1	2	2	1
10	palpitation	1	1	0	1	1	1	0
	Sum	20	16	4		34	27	5
			Result				Final score
Code	Patient Name
33	FIO	Visit 1	Visit 3	Visit 4	Factor	Visit 1	Visit 3	Visit 4
1	Hot flushes	3	2	1	4	12	8	4
2	sweating	3	2	1	2	6	4	2
3	insomnia	3	3	1	2	6	6	2
4	nervousness	1	1	1	2	2	2	2
5	melancholia	1	1	1	1	1	1	1
6	vertigo	0	1	0	1	0	1	0
7	asthenia/weakness	2	1	0	1	2	1	0
8	joint and muscle pain	3	2	2	1	3	2	2
9	headache	3	1	1	1	3	1	1
10	palpitation	3	2	1	1	3	2	1
	Sum	22	16	9		38	28	15
			Result				Final score
Code	Patient Name
34	IRG	Visit 1	Visit 3	Visit 4	Factor	Visit 1	Visit 3	Visit 4
1	Hot flushes	2	2	0	4	8	8	0
2	sweating	2	2	0	2	4	4	0
3	insomnia	3	2	0	2	6	4	0
4	nervousness	2	1	0	2	4	2	0
5	melancholia	1	1	0	1	1	1	0
6	vertigo	0	0	0	1	0	0	0
7	asthenia/weakness	1	0	0	1	1	0	0
8	joint and muscle pain	2	2	2	1	2	2	2
9	headache	2	0	1	1	2	0	1
10	palpitation	2	1	0	1	2	1	0
	Sum	17	11	3		30	22	3
			Result				Final score
Code	Patient Name
35	AFB	Visit 1	Visit 3	Visit 4	Factor	Visit 1	Visit 3	Visit 4
1	Hot flushes	2	2	1	4	8	8	4
2	sweating	2	2	1	2	4	4	2
3	insomnia	3	2	1	2	6	4	2
4	nervousness	2	3	1	2	4	6	1
5	melancholia	2	3	0	1	2	3	0
6	vertigo	2	1	0	1	2	1	0
7	asthenia/weakness	3	1	0	1	3	1	0
8	joint and muscle pain	0	0	0	1	0	0	0
9	headache	3	1	1	1	3	1	1
10	palpitation	3	2	1	1	3	2	1
	Sum	22	17	6		35	30	11
			Result				Final score
Code	Patient Name
36	KHT	Visit 1	Visit 3	Visit 4	Factor	Visit 1	Visit 3	Visit 4
1	Hot flushes	2	1	1	4	8	4	4
2	sweating	2	1	1	2	4	2	2
3	insomnia	2	1	1	2	4	2	2
4	nervousness	2	1	1	2	4	2	2
5	melancholia	3	2	2	1	3	2	2
6	vertigo	1	1	1	1	1	1	1
7	asthenia/weakness	1	1	1	1	1	1	1
8	joint and muscle pain	2	2	2	1	2	2	2
9	headache	0	0	0	1	0	0	0
10	palpitation	1	1	2	1	1	1	2
	Sum	16	11	12		28	17	18
			Result				Final score
Code	Patient Name
37	ANG	Visit 1	Visit 3	Visit 4	Factor	Visit 1	Visit 3	Visit 4
1	Hot flushes	3	2	1	4	12	8	4
2	sweating	3	2	1	2	6	4	2
3	insomnia	2	2	0	2	4	4	0
4	nervousness	3	3	1	2	6	6	2
5	melancholia	2	2	1	1	2	2	1
6	vertigo	0	0	0	1	0	0	0
7	asthenia/weakness	1	1	0	1	1	1	0
8	joint and muscle pain	0	0	0	1	0	0	0
9	headache	1	1	0	1	1	1	0
10	palpitation	2	2	0	1	2	2	0
	Sum	17	15	4		34	28	9
			Result				Final score
Code	Patient Name
38	LEM	Visit 1	Visit 3	Visit 4	Factor	Visit 1	Visit 3	Visit 4
1	Hot flushes	3	3	3	4	12	12	12
2	sweating	3	3	3	2	6	6	6
3	insomnia	3	3	1	2	6	6	2
4	nervousness	2	2	2	2	4	4	4
5	melancholia	2	2	2	1	2	2	2
6	vertigo	1	1	0	1	1	1	0
7	asthenia/weakness	1	1	0	1	1	1	0
8	joint and muscle pain	3	3	3	1	3	3	3
9	headache	1	1	2	1	1	1	2
10	palpitation	3	3	3	1	3	3	3
	Sum	22	22	19		39	39	34
			Result				Final score
Code	Patient Name
39	KAA	Visit 1	Visit 3	Visit 4	Factor	Visit 1	Visit 3	Visit 4
1	Hot flushes	3	1	1	4	12	4	4
2	sweating	3	1	1	2	6	2	2
3	insomnia	3	1	1	2	6	2	2
4	nervousness	3	1	1	2	6	2	2
5	melancholia	2	1	1	1	2	1	1
6	vertigo	0	1	0	1	0	1	0
7	asthenia/weakness	1	1	0	1	1	1	0
8	joint and muscle pain	0	0	0	1	0	0	0
9	headache	2	1	1	1	2	1	1
10	palpitation	3	1	1	1	3	1	1
	Sum	20	9	7		38	15	13
			Result				Final score
Code	Patient Name
40	ELK	Visit 1	Visit 3	Visit 4	Factor	Visit 1	Visit 3	Visit 4
1	Hot flushes	2	2	2	4	8	8	8
2	sweating	2	2	2	2	4	4	4
3	insomnia	3	3	3	2	6	6	6
4	nervousness	3	3	3	2	6	6	6
5	melancholia	3	3	3	1	3	3	3
6	vertigo	1	1	1	1	1	1	1
7	asthenia/weakness	1	1	1	1	1	1	1
8	joint and muscle pain	1	1	1	1	1	1	1
9	headache	1	1	1	1	1	1	1
10	palpitation	0	0	0	1	0	0	0
	Sum	17	17	17		31	31	31
			Result				Final score
Code	Patient Name
41	NOK	Visit 1	Visit 3	Visit 4	Factor	Visit 1	Visit 3	Visit 4
1	Hot flushes	1	1	1	4	4	4	4
2	sweating	1	1	1	2	2	2	2
3	insomnia	1	1	1	2	2	2	2
4	nervousness	3	2	2	2	6	4	4
5	melancholia	2	2	2	1	2	2	2
6	vertigo	2	2	2	1	2	2	2
7	asthenia/weakness	3	2	2	1	3	2	2
8	joint and muscle pain	2	2	2	1	2	2	2
9	headache	3	2	1	1	3	2	1
10	palpitation	1	1	1	1	1	1	1
	Sum	19	16	15		27	23	22
			Result				Final score
Code	Patient Name
42	KHL	Visit 1	Visit 3	Visit 4	Factor	Visit 1	Visit 3	Visit 4
1	Hot flushes	3	3	3	4	12	12	12
2	sweating	3	3	3	2	6	6	6
3	insomnia	2	2	2	2	4	4	4
4	nervousness	3	2	2	2	6	4	4
5	melancholia	2	2	2	1	2	2	2
6	vertigo	0	0	0	1	0	0	0
7	asthenia/weakness	1	1	1	1	1	1	1
8	joint and muscle pain	0	0	0	1	0	0	0
9	headache	2	2	2	1	2	2	2
10	palpitation	3	2	2	1	3	2	2
	Sum	19	17	17		36	33	33
			Result				Final score
Code	Patient Name
43	MAT	Visit 1	Visit 3	Visit 4	Factor	Visit 1	Visit 3	Visit 4
1	Hot flushes	1	1	1	4	4	4	4
2	sweating	1	1	1	2	2	2	2
3	insomnia	3	2	2	2	6	4	4
4	nervousness	1	1	1	2	2	2	2
5	melancholia	0	0	0	1	0	0	0
6	vertigo	1	1	1	1	1	1	1
7	asthenia/weakness	2	1	1	1	2	1	1
8	joint and muscle pain	2	2	2	1	2	2	2
9	headache	1	1	1	1	1	1	1
10	palpitation	1	0	0	1	1	0	0
	Sum	13	10	10		21	17	17
			Result				Final score
Code	Patient Name
44	KHN	Visit 1	Visit 3	Visit 4	Factor	Visit 1	Visit 3	Visit 4
1	Hot flushes	2	2	0	4	8	8	0
2	sweating	2	2	0	2	4	4	0
3	insomnia	3	2	0	2	6	4	0
4	nervousness	3	2	0	2	6	4	0
5	melancholia	3	2	0	1	3	2	0
6	vertigo	3	2	0	1	3	2	0
7	asthenia/weakness	3	2	0	1	3	2	0
8	joint and muscle pain	3	2	2	1	3	2	2
9	headache	2	1	1	1	2	1	1
10	palpitation	2	2	0	1	2	2	0
	Sum	26	19	3		40	31	3
			Result				Final score
Code	Patient Name
45	MZB	Visit 1	Visit 3	Visit 4	Factor	Visit 1	Visit 3	Visit 4
1	Hot flushes	2	3		4	8	12
2	sweating	2	3		2	4	6
3	insomnia	3	3		2	6	6
4	nervousness	3	3		2	6	6
5	melancholia	3	3		1	3	3
6	vertigo	2	1		1	2	0
7	asthenia/weakness	2	3		1	2	1
8	joint and muscle pain	3	2		1	3	3
9	headache	2	1		1	2	2
10	palpitation	0	1		1	0	1
	Sum	22	23			36	40
			Result				Final score
Code	Patient Name
46	ELB	Visit 1	Visit 3	Visit 4	Factor	Visit 1	Visit 3	Visit 4
1	Hot flushes	2	2	2	4	8	8	8
2	sweating	2	2	2	2	4	4	4
3	insomnia	2	2	1	2	4	4	2
4	nervousness	2	2	2	2	4	4	4
5	melancholia	0	0	0	1	0	0	0
6	vertigo	0	0	0	1	0	0	0
7	asthenia/weakness	0	0	0	1	0	0	0
8	joint and muscle pain	0	0	0	1	0	0	0
9	headache	1	1	1	1	1	1	1
10	palpitation	0	0	0	1	0	0	0
	Sum	9	9	8		21	21	19
			Result				Final score
Code	Patient Name
47	NIZ	Visit 1	Visit 3	Visit 4	Factor	Visit 1	Visit 3	Visit 4
1	Hot flushes	2	2	3	4	8	8	12
2	sweating	1	1	3	2	2	2	6
3	insomnia	2	1	2	2	4	2	4
4	nervousness	1	0	0	2	2	0	0
5	melancholia	1	0	0	1	1	0	0
6	vertigo	1	1	0	1	1	1	0
7	asthenia/weakness	1	1	1	1	1	1	1
8	joint and muscle pain	2	2	3	1	2	2	3
9	headache	1	1	3	1	1	1	3
10	palpitation	1	1	3	1	1	1	3
	Sum	13	10	18		23	18	32
			Result				Final score
Code	Patient Name
48	CIL	Visit 1	Visit 3	Visit 4	Factor	Visit 1	Visit 3	Visit 4
1	Hot flushes	3	3	3	4	12	12	12
2	sweating	2	2	2	2	4	4	4
3	insomnia	3	3	3	2	6	6	6
4	nervousness	3	3	3	2	6	6	6
5	melancholia	2	2	2	1	2	2	2
6	vertigo	0	0	0	1	0	0	0
7	asthenia/weakness	2	2	2	1	2	2	2
8	joint and muscle pain	3	3	3	1	3	3	3
9	headache	3	3	3	1	3	3	3
10	palpitation	1	1	1	1	1	1	1
	Sum	22	22	22		39	39	39
			Result				Final score
Code	Patient Name
49	LUT	Visit 1	Visit 3	Visit 4	Factor	Visit 1	Visit 3	Visit 4
1	Hot flushes	2	2	1	4	8	8	4
2	sweating	3	2	1	2	6	4	2
3	insomnia	1	1	0	2	2	2	0
4	nervousness	3	0	0	2	6	0	0
5	melancholia	0	0	0	1	0	0	0
6	vertigo	1	0	1	1	1	0	1
7	asthenia/weakness	1	0	0	1	1	0	0
8	joint and muscle pain	3	3	2	1	3	3	2
9	headache	1	1	1	1	1	1	1
10	palpitation	3	2	0	1	3	2	0
	Sum	18	11	6		31	20	10
			Result				Final score
Code	Patient Name
50	NAT	Visit 1	Visit 3	Visit 4	Factor	Visit 1	Visit 3	Visit 4
1	Hot flushes	2	2	1	4	8	8	4
2	sweating	1	1	1	2	2	2	2
3	insomnia	3	3	1	2	6	6	2
4	nervousness	3	2	2	2	6	4	4
5	melancholia	3	3	1	1	3	3	1
6	vertigo	3	3	1	1	3	3	1
7	asthenia/weakness	3	3	1	1	3	3	1
8	joint and muscle pain	0	0	0	1	0	0	0
9	headache	3	3	2	1	3	3	2
10	palpitation	3	2	2	1	3	2	2
	Sum	24	22	12		37	34	19
			Result				Final score
Code	Patient Name
51	VIM	Visit 1	Visit 3	Visit 4	Factor	Visit 1	Visit 3	Visit 4
1	Hot flushes	3	3	1	4	12	12	4
2	sweating	3	3	1	2	6	6	2
3	insomnia	2	2	0	2	4	4	0
4	nervousness	3	3	0	2	6	6	0
5	melancholia	0	0	0	1	0	0	0
6	vertigo	3	3	0	1	3	3	0
7	asthenia/weakness	2	2	0	1	2	2	0
8	joint and muscle pain	3	3	3	1	3	3	3
9	headache	3	3	0	1	3	3	0
10	palpitation	3	3	1	1	3	3	1
	Sum	25	25	6		42	42	10
			Result				Final score
Code	Patient Name
52	EKJ	Visit 1	Visit 3	Visit 4	Factor	Visit 1	Visit 3	Visit 4
1	Hot flushes	1	1	1	4	4	4	4
2	sweating	2	1	1	2	4	2	2
3	insomnia	1	1	1	2	2	2	2
4	nervousness	1	0	0	2	2	0	0
5	melancholia	0	0	0	1	0	0	0
6	vertigo	0	1	1	1	0	1	1
7	asthenia/weakness	1	0	0	1	1	0	0
8	joint and muscle pain	0	1	1	1	0	1	1
9	headache	1	1	1	1	1	1	1
10	palpitation	1	1	1	1	1	1	1
	Sum	8	7	7		15	12	12
			Result				Final score
Code	Patient Name
53	NIJ	Visit 1	Visit 3	Visit 4	Factor	Visit 1	Visit 3	Visit 4
1	Hot flushes	3	3	3	4	12	12	12
2	sweating	3	2	2	2	6	4	4
3	insomnia	2	1	1	2	4	2	2
4	nervousness	3	2	2	2	6	4	4
5	melancholia	3	2	2	1	3	2	2
6	vertigo	3	3	3	1	3	3	3
7	asthenia/weakness	3	2	2	1	3	2	2
8	joint and muscle pain	3	3	3	1	3	3	3
9	headache	3	2	2	1	3	2	2
10	palpitation	2	2	2	1	2	2	2
	Sum	28	22	22		45	36	36
			Result				Final score
Code	Patient Name
54	IRG1	Visit 1	Visit 3	Visit 4	Factor	Visit 1	Visit 3	Visit 4
1	Hot flushes	1	1	1	4	4	4	4
2	sweating	3	3	3	2	6	6	6
3	insomnia	0	0	0	2	0	0	0
4	nervousness	2	2	2	2	4	4	4
5	melancholia	1	1	2	1	1	1	2
6	vertigo	1	1	0	1	1	1	0
7	asthenia/weakness	3	3	1	1	3	3	1
8	joint and muscle pain	3	3	3	1	3	3	3
9	headache	0	0	0	1	0	0	0
10	palpitation	1	1	0	1	1	1	0
	Sum	15	15	12		23	23	20
			Result				Final score
Code	Patient Name
55	SHN	Visit 1	Visit 3	Visit 4	Factor	Visit 1	Visit 3	Visit 4
1	Hot flushes	3	2	2	4	12	8	8
2	sweating	3	2	3	2	6	4	6
3	insomnia	3	2	2	2	6	4	4
4	nervousness	3	2	2	2	6	4	4
5	melancholia	3	2	2	1	3	2	2
6	vertigo	0	0	0	1	0	0	0
7	asthenia/weakness	0	0	0	1	0	0	0
8	joint and muscle pain	3	3	3	1	3	3	3
9	headache	1	1	2	1	1	1	2
10	palpitation	0	0	0	1	0	0	0
	Sum	19	14	16		37	26	29
			Result				Final score
Code	Patient Name
56	MAG	Visit 1	Visit 3	Visit 4	Factor	Visit 1	Visit 3	Visit 4
1	Hot flushes	0	0	0	4	0	0	0
2	sweating	0	0	0	2	0	0	0
3	insomnia	2	2	0	2	4	4	0
4	nervousness	3	2	1	2	6	4	2
5	melancholia	3	2	1	1	3	2	1
6	vertigo	3	1	0	1	3	1	0
7	asthenia/weakness	3	1	0	1	3	1	0
8	joint and muscle pain	2	2	1	1	2	2	1
9	headache	3	1	0	1	3	1	0
10	palpitation	3	2	0	1	3	2	0
	Sum	22	13	3		27	17	4
			Result				Final score
Code	Patient Name
57	ROM	Visit 1	Visit 3	Visit 4	Factor	Visit 1	Visit 3	Visit 4
1	Hot flushes	2	2	2	4	8	8	8
2	sweating	2	2	3	2	4	4	6
3	insomnia	2	2	3	2	4	4	6
4	nervousness	3	3	3	2	6	6	6
5	melancholia	3	3	2	1	3	3	2
6	vertigo	3	3	0	1	3	3	0
7	asthenia/weakness	3	3	0	1	3	3	0
8	joint and muscle pain	3	3	3	1	3	3	3
9	headache	3	3	2	1	3	3	2
10	palpitation	3	3	2	1	3	3	2
	Sum	27	27	20		40	40	35
			Result				Final score
Code	Patient Name
58	MAM	Visit 1	Visit 3	Visit 4	Factor	Visit 1	Visit 3	Visit 4
1	Hot flushes	1	1	0	4	4	4	0
2	sweating	1	1	0	2	2	2	0
3	insomnia	0	0	0	2	0	0	0
4	nervousness	3	3	1	2	6	6	2
5	melancholia	0	0	0	1	0	0	0
6	vertigo	0	0	0	1	0	0	0
7	asthenia/weakness	2	2	0	1	2	2	0
8	joint and muscle pain	3	3	3	1	3	3	3
9	headache	0	0	0	1	0	0	0
10	palpitation	2	1	0	1	2	1	0
	Sum	12	11	4		19	18	5
			Result				Final score
Code	Patient Name
59	GIB	Visit 1	Visit 3	Visit 4	Factor	Visit 1	Visit 3	Visit 4
1	Hot flushes	2	2		4	8	8
2	sweating	2	2		2	4	4
3	insomnia	2	2		2	4	4
4	nervousness	3	3		2	6	6
5	melancholia	3	3		1	3	3
6	vertigo	2	2		1	2	2
7	asthenia/weakness	1	1		1	1	1
8	joint and muscle pain	3	3		1	3	3
9	headache	2	2		1	2	2
10	palpitation	2	2		1	2	2
	Sum	22	22			35	35
			Result				Final score
Code	Patient Name
60	NEB	Visit 1	Visit 3	Visit 4	Factor	Visit 1	Visit 3	Visit 4
1	Hot flushes	3	3		4	12	12
2	sweating	3	3		2	6	6
3	insomnia	3	3		2	6	6
4	nervousness	3	3		2	6	6
5	melancholia	3	3		1	3	3
6	vertigo	2	2		1	2	2
7	asthenia/weakness	3	3		1	3	3
8	joint and muscle pain	2	2		1	2	2
9	headache	2	2		1	2	2
10	palpitation	1	1		1	1	1
	Sum	25	25			43	43
			Result				Final score
Code	Patient Name
61	TIR	Visit 1	Visit 3	Visit 4	Factor	Visit 1	Visit 3	Visit 4
1	Hot flushes	1	1	0	4	4	4	0
2	sweating	1	1	0	2	2	2	0
3	insomnia	1	1	0	2	2	2	0
4	nervousness	0	0	0	2	0	0	0
5	melancholia	0	0	0	1	0	0	0
6	vertigo	0	0	0	1	0	0	0
7	asthenia/weakness	0	0	0	1	0	0	0
8	joint and muscle pain	0	0	0	1	0	0	0
9	headache	1	1	0	1	1	1	0
10	palpitation	1	1	1	1	1	1	1
	Sum	5	5	1		10	10	1
			Result				Final score
Code	Patient Name
62	KER	Visit 1	Visit 3	Visit 4	Factor	Visit 1	Visit 3	Visit 4
1	Hot flushes	2	1	0	4	8	4	0
2	sweating	2	1	0	2	4	2	0
3	insomnia	2	2	0	2	4	4	0
4	nervousness	1	1	0	2	2	2	0
5	melancholia	0	0	0	1	0	0	0
6	vertigo	1	0	0	1	1	0	0
7	asthenia/weakness	1	0	0	1	1	0	0
8	joint and muscle pain	0	0	0	1	0	0	0
9	headache	1	1	1	1	1	1	1
10	palpitation	0	0	1	1	0	0	1
	Sum	10	6	2		21	13	2
			Result				Final score
Code	Patient Name
63	MAS	Visit 1	Visit 3	Visit 4	Factor	Visit 1	Visit 3	Visit 4
1	Hot flushes	1	1	0	4	4	4	0
2	sweating	1	1	0	2	2	2	0
3	insomnia	0	0	0	2	0	0	0
4	nervousness	0	0	0	2	0	0	0
5	melancholia	0	0	0	1	0	0	0
6	vertigo	0	0	1	1	0	0	1
7	asthenia/weakness	0	0	1	1	0	0	1
8	joint and muscle pain	0	0	0	1	0	0	0
9	headache	1	1	1	1	1	1	1
10	palpitation	3	3	0	1	3	3	0
	Sum	6	6	3		10	10	3
			Result				Final score
Code	Patient Name
64	NOR	Visit 1	Visit 3	Visit 4	Factor	Visit 1	Visit 3	Visit 4
1	Hot flushes	3	2	1	4	12	8	4
2	sweating	3	2	1	2	6	4	2
3	insomnia	1	1	0	2	2	2	0
4	nervousness	3	3	0	2	6	6	0
5	melancholia	0	0	0	1	0	0	0
6	vertigo	0	0	0	1	0	0	0
7	asthenia/weakness	0	0	0	1	0	0	0
8	joint and muscle pain	0	0	0	1	0	0	0
9	headache	1	1	1	1	1	1	1
10	palpitation	0	0	0	1	0	0	0
	Sum	11	9	3		27	21	7
			Result				Final score
Code	Patient Name
65	NEA		Visit 3	Visit 4	Factor	Visit 1	Visit 3	Visit 4
1	Hot flushes	3	2	1	4	12	8	4
2	sweating	3	2	1	2	6	4	2
3	insomnia	0	0	0	2	0	0	0
4	nervousness	2	1	0	2	4	2	0
5	melancholia	2	1	0	1	2	1	0
6	vertigo	0	0	0	1	0	0	0
7	asthenia/weakness	1	1	0	1	1	1	0
8	joint and muscle pain	0	0	0	1	0	0	0
9	headache	2	1	1	1	2	1	1
10	palpitation	2	1	1	1	2	1	1
	Sum	15	9	4		29	18	8
			Result				Final score
Code	Patient Name
66	KEC	Visit 1	Visit 3	Visit 4	Factor	Visit 1	Visit 3	Visit 4
1	Hot flushes	3	1	1	4	12	4	4
2	sweating	3	1	1	2	6	2	2
3	insomnia	1	1	0	2	2	2	0
4	nervousness	1	0	0	2	2	0	0
5	melancholia	1	0	0	1	1	0	0
6	vertigo	1	0	0	1	1	0	0
7	asthenia/weakness	2	0	1	1	2	0	1
8	joint and muscle pain	0	0	0	1	0	0	0
9	headache	2	1	1	1	2	1	1
10	palpitation	1	1	1	1	1	1	1
	Sum	15	5	5		29	10	9
			Result				Final score
Code	Patient Name
67	NOZ	Visit 1	Visit 3	Visit 4	Factor	Visit 1	Visit 3	Visit 4
1	Hot flushes	3	2	2	4	12	8	8
2	sweating	3	2	2	2	6	2	4
3	insomnia	0	0	0	2	0	0	0
4	nervousness	1	1	0	2	2	1	0
5	melancholia	0	0	1	1	0	0	1
6	vertigo	0	0	0	1	0	0	0
7	asthenia/weakness	1	0	1	1	1	0	1
8	joint and muscle pain	0	0	0	1	0	0	0
9	headache	0	0	1	1	0	0	1
10	palpitation	0	0	0	1	0	0	0
	Sum	8	5	7		21	11	15
			Result				Final score
Code	Patient Name
68	SEI	Visit 1	Visit 3	Visit 4	Factor	Visit 1	Visit 3	Visit 4
1	Hot flushes	3	2	0	4	12	8	0
2	sweating	3	2	0	2	6	4	0
3	insomnia	0	0	0	2	0	0	0
4	nervousness	3	2	0	2	6	4	0
5	melancholia	3	2	1	1	3	2	1
6	vertigo	1	1	0	1	1	1	0
7	asthenia/weakness	1	0	0	1	1	0	0
8	joint and muscle pain	3	3	2	1	3	3	2
9	headache	1	0	1	1	1	0	1
10	palpitation	1	0	0	1	1	0	0
	Sum	19	12	4		34	22	4
			Result				Final score
Code	Patient Name
69	TRG	Visit 1	Visit 3	Visit 4	Factor	Visit 1	Visit 3	Visit 4
1	Hot flushes	1	1	0	4	4	4	0
2	sweating	1	1	0	2	2	2	0
3	insomnia	0	0	0	2	0	0	0
4	nervousness	1	0	1	2	2	0	2
5	melancholia	1	0	1	1	1	0	1
6	vertigo	1	1	0	1	1	1	0
7	asthenia/weakness	1	1	1	1	1	1	1
8	joint and muscle pain	3	3	2	1	3	3	2
9	headache	0	0	0	1	0	0	0
10	palpitation	0	0	0	1	0	0	0
	Sum	9	7	5		14	11	6
			Result				Final score
Code	Patient Name
70	GUA	Visit 1	Visit 3	Visit 4	Factor	Visit 1	Visit 3	Visit 4
1	Hot flushes	3	2	1	4	12	8	4
2	sweating	3	2	1	2	6	4	2
3	insomnia	3	2	0	2	6	4	0
4	nervousness	3	2	1	2	6	4	2
5	melancholia	3	1	0	1	3	1	0
6	vertigo	2	0	0	1	2	0	0
7	asthenia/weakness	2	0	0	1	2	0	0
8	joint and muscle pain	3	2	2	1	3	2	2
9	headache	3	0	1	1	3	0	1
10	palpitation	2	1	1	1	2	1	1
	Sum	27	12	7		45	24	12
			Result				Final score
Code	Patient Name
71	RER	Visit 1	Visit 3	Visit 4	Factor	Visit 1	Visit 3	Visit 4
1	Hot flushes	3	3	2	4	12	12	8
2	sweating	3	3	2	2	6	6	4
3	insomnia	3	3	1	2	6	6	2
4	nervousness	3	3	2	2	6	6	4
5	melancholia	2	2	2	1	2	2	2
6	vertigo	0	0	0	1	0	0	0
7	asthenia/weakness	0	0	0	1	0	0	0
8	joint and muscle pain	2	2	2	1	2	2	2
9	headache	1	1	1	1	1	1	1
10	palpitation	3	3	0	1	3	3	2
	Sum	20	20	12		38	38	25
							Final score
Code	Patient Name
72	NAV	Visit 1		Visit 4	Factor	Visit 1	Visit 3	Visit 4
1	Hot flushes	2	2	2	4	8	8	8
2	sweating	1	2	2	2	2	4	4
3	insomnia	1	1	1	2	2	2	2
4	nervousness	1	1	1	2	2	2	2
5	melancholia	0	0	0	1	0	0	0
6	vertigo	0	0	0	1	0	0	0
7	asthenia/weakness	2	1	1	1	2	1	1
8	joint and muscle pain	1	1	1	1	1	1	1
9	headache	0	0	0	1	0	0	0
10	palpitation	1	1	1	1	1	1	1
	Sum	9	9	9		18	19	19
			Result				Final score
Code	Patient Name
73	MMM	Visit 1	Visit 3	Visit 4	Factor	Visit 1	Visit 3	Visit 4
1	Hot flushes	3	3	3	4	12	12	12
2	sweating	3	3	2	2	6	6	6
3	insomnia	0	0	0	2	0	0	0
4	nervousness	3	3	3	2	6	6	6
5	melancholia	3	3	3	1	3	3	3
6	vertigo	0	0	0	1	0	0	0
7	asthenia/weakness	0	0	0	1	0	0	0
8	joint and muscle pain	0	0	0	1	0	0	0
9	headache	2	2	1	1	2	2	1
10	palpitation	0	0	0	1	0	0	0
	Sum	14	14	12		29	29	28
			Result				Final score
Code	Patient Name
74	MZC	Visit 1	Visit 3	Visit 4	Factor	Visit 1	Visit 3	Visit 4
1	Hot flushes	3	2	2	4	12	8	8
2	sweating	1	2	2	2	2	4	4
3	insomnia	2	2	2	2	4	4	4
4	nervousness	3	2	2	2	6	4	4
5	melancholia	0	0	0	1	0	0	0
6	vertigo	3	3	3	1	3	3	3
7	asthenia/weakness	1	1	1	1	1	1	1
8	joint and muscle pain	2	2	2	1	2	2	2
9	headache	3	3	3	1	3	3	3
10	palpitation	2	1	1	1	2	1	1
	Sum	20	18	18		35	30	30
			Result				Final score
Code	Patient Name
75	CII	Visit 1	Visit 3	Visit 4	Factor	Visit 1	Visit 3	Visit 4
1	Hot flushes	2	1	1	4	8	4	4
2	sweating	3	1	1	2	6	2	2
3	insomnia	2	0	0	2	4	0	0
4	nervousness	3	1	1	2	6	2	2
5	melancholia	3	1	1	1	3	1	1
6	vertigo	1	0	0	1	1	0	0
7	asthenia/weakness	1	0	0	1	1	0	0
8	joint and muscle pain	3	2	2	1	3	2	2
9	headache	2	1	1	1	2	1	1
10	palpitation	3	0	0	1	3	0	0
	Sum	23	7	7		37	12	12
			Result				Final score
Code	Patient Name
76	MEI	Visit 1	Visit 3	Visit 4	Factor	Visit 1	Visit 3	Visit 4
1	Hot flushes	0	0	0	4	0	0	0
2	sweating	0	0	0	2	0	0	0
3	insomnia	0	0	0	2	0	0	0
4	nervousness	2	2	1	2	4	4	2
5	melancholia	1	1	0	1	1	1	0
6	vertigo	2	2	0	1	2	2	0
7	asthenia/weakness	0	0	1	1	0	0	1
8	joint and muscle pain	1	1	1	1	1	1	1
9	headache	0	0	1	1	0	0	1
10	palpitation	3	3	2	1	3	3	2
	Sum	9	9	6		11	11	7
			Result				Final score
Code	Patient Name
77	LIP	Visit 1	Visit 3	Visit 4	Factor	Visit 1	Visit 3	Visit 4
1	Hot flushes	2	2	1	4	8	8	4
2	sweating	2	2	1	2	4	4	2
3	insomnia	2	2	0	2	4	4	0
4	nervousness	2	1	1	2	4	2	2
5	melancholia	1	0	0	1	1	0	0
6	vertigo	0	0	0	1	0	0	0
7	asthenia/weakness	1	1	1	1	1	1	1
8	joint and muscle pain	2	2	2	1	2	2	2
9	headache	1	1	0	1	1	1	0
10	palpitation	1	1	1	1	1	1	1
	Sum	14	12	7		26	23	12
			Result				Final score
Code	Patient Name
78	RUM	Visit 1	Visit 3	Visit 4	Factor	Visit 1	Visit 3	Visit 4
1	Hot flushes	3	3		4	12	12
2	sweating	2	2		2	4	4
3	insomnia	3	3		2	6	6
4	nervousness	3	3		2	6	6
5	melancholia	3	3		1	3	3
6	vertigo	2	2		1	2	2
7	asthenia/weakness	3	3		1	3	3
8	joint and muscle pain	3	3		1	3	3
9	headache	2	2		1	2	2
10	palpitation	3	3		1	3	3
	Sum	27	27			44	44
			Result				Final score
Code	Patient Name
79	MAB	Visit 1	Visit 3	Visit 4	Factor	Visit 1	Visit 3	Visit 4
1	Hot flushes	3	2	1	4	12	8	4
2	sweating	3	2	1	2	6	4	2
3	insomnia	3	0	0	2	6	0	0
4	nervousness	0	0	0	2	0	0	0
5	melancholia	0	0	0	1	0	0	0
6	vertigo	0	0	0	1	0	0	0
7	asthenia/weakness	0	0	0	1	0	0	0
8	joint and muscle pain	0	0	0	1	0	0	0
9	headache	3	2	1	1	3	2	1
10	palpitation	3	2	2	1	3	2	2
	Sum	15	8	5		30	16	9
			Result				Final score
Code	Patient Name
80	TEK	Visit 1	Visit 3	Visit 4	Factor	Visit 1	Visit 3	Visit 4
1	Hot flushes	3	1	0	4	12	4	0
2	sweating	3	1	0	2	6	2	0
3	insomnia	0	0	0	2	0	0	0
4	nervousness	0	1	1	2	0	2	2
5	melancholia	2	1	1	1	2	1	1
6	vertigo	0	0	0	1	0	0	0
7	asthenia/weakness	0	0	0	1	0	0	0
8	joint and muscle pain	2	2	1	1	2	2	1
9	headache	1	0	0	1	1	0	0
10	palpitation	2	1	0	1	2	1	0
	Sum	13	7	3		25	12	4
			Result				Final score
Code	Patient Name
81	TAS	Visit 1	Visit 3	Visit 4	Factor	Visit 1	Visit 3	Visit 4
1	Hot flushes	2			4	8
2	sweating	1			2	2
3	insomnia	1			2	2
4	nervousness	0			2	0
5	melancholia	0			1	0
6	vertigo	1			1	1
7	asthenia/weakness	0			1	0
8	joint and muscle pain	1			1	1
9	headache	1			1	1
10	palpitation	3			1	3
	Sum	10				18
			Result				Final score
Code	Patient Name
82	CIG	Visit 1	Visit 3	Visit 4	Factor	Visit 1	Visit 3	Visit 4
1	Hot flushes	3	2	2	4	12	8	8
2	sweating	3	2	1	2	6	4	2
3	insomnia	3	1	0	2	6	2	0
4	nervousness	3	1	1	2	6	2	2
5	melancholia	1	2	1	1	1	2	1
6	vertigo	0	0	0	1	0	0	0
7	asthenia/weakness	0	0	0	1	0	0	0
8	joint and muscle pain	3	3	3	1	3	3	3
9	headache	0	0	0	1	0	0	0
10	palpitation	1	1	1	1	1	1	1
	Sum	17	12	9		35	22	17
			Result				Final score
Code	Patient Name
83	JAK	Visit 1	Visit 3	Visit 4	Factor	Visit 1	Visit 3	Visit 4
1	Hot flushes	3	2	0	4	12	8	0
2	sweating	3	2	0	2	6	4	0
3	insomnia	0	0	0	2	0	0	0
4	nervousness	3	1	0	2	6	2	0
5	melancholia	3	2	0	1	3	2	0
6	vertigo	3	1	0	1	3	1	0
7	asthenia/weakness	2	0	0	1	2	0	0
8	joint and muscle pain	3	3	3	1	3	3	3
9	headache	2	0	0	1	2	0	0
10	palpitation	3	1	1	1	3	1	1
	Sum	25	12	4		40	21	4
			Result				Final score
Code	Patient Name
84	ASG	Visit 1	Visit 3	Visit 4	Factor	Visit 1	Visit 3	Visit 4
1	Hot flushes	3	3		4	12	12
2	sweating	3	3		2	6	6
3	insomnia	2	2		2	4	4
4	nervousness	2	2		2	4	4
5	melancholia	2	2		1	2	2
6	vertigo	1	1		1	1	1
7	asthenia/weakness	1	1		1	1	1
8	joint and muscle pain	3	3		1	3	3
9	headache	1	1		1	1	1
10	palpitation	1	1		1	1	1
	Sum	19	19			35	35
			Result				Final score
Code	Patient Name
85	IRG2	Visit 1	Visit 3	Visit 4	Factor	Visit 1	Visit 3	Visit 4
1	Hot flushes	3	3		4	12	12
2	sweating	3	3		2	6	6
3	insomnia	3	3		2	6	6
4	nervousness	3	3		2	6	6
5	melancholia	3	3		1	3	3
6	vertigo	3	3		1	3	3
7	asthenia/weakness	3	3		1	3	3
8	joint and muscle pain	0	0		1	0	0
9	headache	3	3		1	3	3
10	palpitation	3	3		1	3	3
	Sum	27	27			45	45
			Result				Final score
Code	Patient Name
86	TNG	Visit 1	Visit 3	Visit 4	Factor	Visit 1	Visit 3	Visit 4
1	Hot flushes	3	3		4	12	12
2	sweating	3	3		2	6	6
3	insomnia	3	3		2	6	6
4	nervousness	0	0		2	0	0
5	melancholia	0	0		1	0	0
6	vertigo	1	1		1	1	1
7	asthenia/weakness	0	0		1	0	0
8	joint and muscle pain	3	3		1	3	3
9	headache	1	1		1	1	1
10	palpitation	0	0		1	0	0
	Sum	14	14			29	29
			Result				Final score
Code	Patient Name
87	MAG1	Visit 1	Visit 3	Visit 4	Factor	Visit 1	Visit 3	Visit 4
1	Hot flushes	2	1	1	4	8	4	4
2	sweating	2	1	1	2	4	2	2
3	insomnia	0	0	0	2	0	0	0
4	nervousness	1	1	1	2	2	1	1
5	melancholia	0	0	0	1	0	0	0
6	vertigo	0	0	0	1	0	0	0
7	asthenia/weakness	0	0	0	1	0	0	0
8	joint and muscle pain	2	2	2	1	2	2	2
9	headache	0	1	1	1	0	1	1
10	palpitation	2	1	1	1	2	1	1
	Sum	9	7	7		18	11	11
			Result				Final score
Code	Patient Name
88	MID	Visit 1	Visit 3	Visit 4	Factor	Visit 1	Visit 3	Visit 4
1	Hot flushes	2	2	1	4	8	8	4
2	sweating	2	2	1	2	4	4	2
3	insomnia	3	3	0	2	6	6	0
4	nervousness	0	0	0	2	0	0	0
5	melancholia	0	0	0	1	0	0	0
6	vertigo	0	0	1	1	0	0	1
7	asthenia/weakness	1	1	0	1	1	1	0
8	joint and muscle pain	0	0	0	1	0	0	0
9	headache	2	2	1	1	2	2	1
10	palpitation	3	3	1	1	3	3	1
	Sum	13	13	5		24	24	9
			Result				Final score
Code	Patient Name
89	IRS	Visit 1	Visit 3	Visit 4	Factor	Visit 1	Visit 3	Visit 4
1	Hot flushes	3	2	2	4	12	8	8
2	sweating	3	2	2	2	6	4	4
3	insomnia	3	2	2	2	6	4	4
4	nervousness	2	2	2	2	4	4	4
5	melancholia	2	2	2	1	2	2	2
6	vertigo	0	1	1	1	0	1	1
7	asthenia/weakness	0	0	0	1	0	0	0
8	joint and muscle pain	3	2	2	1	3	2	2
9	headache	2	1	1	1	2	1	1
10	palpitation	3	2	2	1	3	2	2
	Sum	21	16	16		38	28	28
			Result				Final score
Code	Patient Name
90	GUG	Visit 1	Visit 3	Visit 4	Factor	Visit 1	Visit 3	Visit 4
1	Hot flushes	3	2	1	4	12	8	4
2	sweating	3	2	1	2	6	4	2
3	insomnia	3	1	0	2	6	2	0
4	nervousness	2	0	0	2	4	0	0
5	melancholia	2	1	0	1	2	1	0
6	vertigo	0	1	0	1	0	1	0
7	asthenia/weakness	0	0	0	1	0	0	0
8	joint and muscle pain	0	0	0	1	0	0	0
9	headache	3	1	1	1	3	1	1
10	palpitation	1	1	0	1	1	1	0
	Sum	17	9	3		34	18	7
			Result				Final score
Code	Patient Name
91	GAG	Visit 1	Visit 3	Visit 4	Factor	Visit 1	Visit 3	Visit 4
1	Hot flushes	3	2	2	4	12	8	8
2	sweating	3	2	2	2	6	4	4
3	insomnia	3	1	1	2	6	2	2
4	nervousness	3	2	1	2	6	4	2
5	melancholia	3	1	1	1	3	1	1
6	vertigo	3	0	0	1	3	0	0
7	asthenia/weakness	2	1	0	1	2	1	0
8	joint and muscle pain	3	3	3	1	3	3	3
9	headache	2	2	0	1	2	2	0
10	palpitation	2	2	2	1	2	2	2
	Sum	27	16	12		45	27	22
			Result				Final score
Code	Patient Name
92	NIT	Visit 1	Visit 3	Visit 4	Factor	Visit 1	Visit 3	Visit 4
1	Hot flushes	2	2	2	4	8	8	8
2	sweating	2	2	1	2	4	4	2
3	insomnia	3	1	0	2	6	2	0
4	nervousness	3	2	1	2	6	4	2
5	melancholia	3	1	1	1	3	1	1
6	vertigo	1	1	0	1	1	1	0
7	asthenia/weakness	2	2	0	1	2	2	0
8	joint and muscle pain	3	3	3	1	3	3	3
9	headache	2	2	1	1	2	2	1
10	palpitation	3	2	2	1	3	2	2
	Sum	24	18	11		38	29	19
			Result				Final score
Code	Patient Name
93	TAM	Visit 1	Visit 3	Visit 4	Factor	Visit 1	Visit 3	Visit 4
1	Hot flushes	2	1	1	4	8	4	4
2	sweating	2	1	1	2	4	2	2
3	insomnia	0	0	0	2	0	0	0
4	nervousness	3	1	1	2	6	2	2
5	melancholia	3	1	1	1	3	1	1
6	vertigo	1	0	0	1	1	0	0
7	asthenia/weakness	3	1	0	1	3	1	0
8	joint and muscle pain	3	1	2	1	3	1	2
9	headache	2	1	1	1	2	1	1
10	palpitation	1	0	0	1	1	0	0
	Sum	20	7	7		31	12	12
			Result				Final score
Code	Patient Name
94	ZAS	Visit 1	Visit 3	Visit 4	Factor	Visit 1	Visit 3	Visit 4
1	Hot flushes	0	0	0	4	0	0	0
2	sweating	0	0	0	2	0	0	0
3	insomnia	1	0	0	2	2	0	0
4	nervousness	0	0	0	2	0	0	0
5	melancholia	0	0	0	1	0	0	0
6	vertigo	0	0	0	1	0	0	0
7	asthenia/weakness	0	0	0	1	0	0	0
8	joint and muscle pain	3	3	2	1	3	3	2
9	headache	1	2	1	1	1	2	1
10	palpitation	3	2	0	1	3	2	0
	Sum	8	7	3		9	7	3
			Result				Final score
Code	Patient Name
95	MTM	Visit 1	Visit 3	Visit 4	Factor	Visit 1	Visit 3	Visit 4
1	Hot flushes	0	0	0	4	0	0	0
2	sweating	0	0	0	2	0	0	0
3	insomnia	0	0	0	2	0	0	0
4	nervousness	2	1	1	2	4	2	2
5	melancholia	2	0	0	1	2	0	0
6	vertigo	1	0	0	1	1	0	0
7	asthenia/weakness	1	1	1	1	1	1	1
8	joint and muscle pain	3	3	3	1	3	3	3
9	headache	1	1	1	1	1	1	1
10	palpitation	1	1	1	1	1	1	1
	Sum	11	7	7		13	8	8
			Result				Final score
Code	Patient Name
96	RUS	Visit 1	Visit 3	Visit 4	Factor	Visit 1	Visit 3	Visit 4
1	Hot flushes	2	2		4	8	8
2	sweating	2	2		2	4	4
3	insomnia	3	3		2	6	6
4	nervousness	3	3		2	6	6
5	melancholia	3	3		1	3	3
6	vertigo	0	0		1	0	0
7	asthenia/weakness	1	1		1	1	1
8	joint and muscle pain	0	0		1	0	0
9	headache	1	1		1	1	1
10	palpitation	0	0		1	0	0
	Sum	15	15			29	29
			Result				Final score
Code	Patient Name
97	AZT	Visit 1	Visit 3	Visit 4	Factor	Visit 1	Visit 3	Visit 4
1	Hot flushes	2	2	2	4	8	8	8
2	sweating	2	2	2	2	4	4	4
3	insomnia	2	2	2	2	4	4	4
4	nervousness	0	0	0	2	0	0	0
5	melancholia	0	0	0	1	0	0	0
6	vertigo	0	0	0	1	0	0	0
7	asthenia/weakness	2	2	2	1	2	2	2
8	joint and muscle pain	3	3	3	1	3	3	3
9	headache	2	2	2	1	2	2	2
10	palpitation	3	3	3	1	3	3	3
	Sum	16	16	16		26	26	26
			Result				Final score
Code	Patient Name
98	EKK	Visit 1	Visit 3	Visit 4	Factor	Visit 1	Visit 3	Visit 4
1	Hot flushes	3	2	1	4	12	8	4
2	sweating	3	2	1	2	6	4	2
3	insomnia	2	0	0	2	4	0	0
4	nervousness	3	2	1	2	6	4	2
5	melancholia	3	2	1	1	3	2	1
6	vertigo	2	1	0	1	2	1	0
7	asthenia/weakness	3	1	0	1	3	1	0
8	joint and muscle pain	0	0	0	1	0	0	0
9	headache	3	1	1	1	3	1	1
10	palpitation	2	0	0	1	2	0	0
	Sum	24	11	5		41	21	10
			Result				Final score
Code	Patient Name
99	LEA	Visit 1	Visit 3	Visit 4	Factor	Visit 1	Visit 3	Visit 4
1	Hot flushes	3	1	1	4	12	4	4
2	sweating	3	1	1	2	6	2	2
3	insomnia	0	0	0	2	0	0	0
4	nervousness	3	1	0	2	6	2	0
5	melancholia	3	1	1	1	3	1	1
6	vertigo	3	0	0	1	3	0	0
7	asthenia/weakness	3	1	0	1	3	1	0
8	joint and muscle pain	0	0	0	1	0	0	0
9	headache	3	1	1	1	3	1	1
10	palpitation	0	1	0	1	0	1	0
	Sum	21	7	4		36	12	8
			Result				Final score
Code	Patient Name
100	SHM	Visit 1	Visit 3	Visit 4	Factor	Visit 1	Visit 3	Visit 4
1	Hot flushes	3	2	1	4	12	8	4
2	sweating	3	2	1	2	6	4	2
3	insomnia	0	0	0	2	0	0	0
4	nervousness	2	0	0	2	4	0	0
5	melancholia	0	0	0	1	0	0	0
6	vertigo	0	0	0	1	0	0	0
7	asthenia/weakness	0	0	0	1	0	0	0
8	joint and muscle pain	3	3	3	1	3	3	3
9	headache	1	1	1	1	1	1	1
10	palpitation	1	0	0	1	1	0	0
	Sum	13	8	6		27	16	10
			Result				Final score
Code	Patient Name
101	KNC	Visit 1	Visit 3	Visit 4	Factor	Visit 1	Visit 3	Visit 4
1	Hot flushes	3	0	0	4	12	0	0
2	sweating	3	0	0	2	6	0	0
3	insomnia	2	0	0	2	4	0	0
4	nervousness	2	0	0	2	4	0	0
5	melancholia	2	0	0	1	2	0	0
6	vertigo	0	0	0	1	0	0	0
7	asthenia/weakness	1	0	0	1	1	0	0
8	joint and muscle pain	2	2	2	1	2	2	2
9	headache	1	0	0	1	1	0	0
10	palpitation	1	0	0	1	1	0	0
	Sum	17	2	2		33	2	2
			Result				Final score
Code	Patient Name
102	MAM1	Visit 1	Visit 3	Visit 4	Factor	Visit 1	Visit 3	Visit 4
1	Hot flushes	2			4	8
2	sweating	2			2	4
3	insomnia	1			2	2
4	nervousness	2			2	4
5	melancholia	2			1	2
6	vertigo	0			1	0
7	asthenia/weakness	0			1	0
8	joint and muscle pain	2			1	2
9	headache	1			1	1
10	palpitation	0			1	0
	Sum	12				23
			Result				Final score
Code	Patient Name
103	NAK	Visit 1	Visit 3	Visit 4	Factor	Visit 1	Visit 3	Visit 4
1	Hot flushes	3		3	4	12		12
2	sweating	3		3	2	6		6
3	insomnia	3		3	2	6		6
4	nervousness	3		3	2	6		6
5	melancholia	3		3	1	3		3
6	vertigo	3		3	1	3		3
7	asthenia/weakness	3		3	1	3		3
8	joint and muscle pain	3		3	1	3		3
9	headache	3		3	1	3		3
10	palpitation	0		0	1	0		0
	Sum	27		27		45		45
			Result				Final score
Code	Patient Name
104	DUS	Visit 1	Visit 3	Visit 4	Factor	Visit 1	Visit 3	Visit 4
1	Hot flushes	3	2	1	4	12	8	4
2	sweating	3	2	1	2	6	4	2
3	insomnia	3	1	0	2	6	2	0
4	nervousness	3	2	1	2	6	4	2
5	melancholia	3	2	1	1	3	2	1
6	vertigo	2	1	1	1	2	1	1
7	asthenia/weakness	0	1	1	1	0	1	1
8	joint and muscle pain	3	3	3	1	3	3	3
9	headache	2	1	1	1	2	1	1
10	palpitation	3	2	2	1	3	2	2
	Sum	25	17	12		43	28	17
			Result				Final score
Code	Patient Name
105	KHS	Visit 1	Visit 3	Visit 4	Factor	Visit 1	Visit 3	Visit 4
1	Hot flushes	3	2	1	4	12	8	4
2	sweating	3	2	1	2	6	4	2
3	insomnia	3	0	0	2	6	0	0
4	nervousness	2	2	1	2	4	4	2
5	melancholia	3	0	1	1	3	0	1
6	vertigo	3	0	1	1	3	0	1
7	asthenia/weakness	1	1	1	1	1	1	1
8	joint and muscle pain	3	3	3	1	3	3	3
9	headache	3	1	0	1	3	1	0
10	palpitation	0	0	0	1	0	0	0
	Sum	24	11	9		41	21	14
			Result				Final score
Code	Patient Name
106	VAA	Visit 1	Visit 3	Visit 4	Factor	Visit 1	Visit 3	Visit 4
1	Hot flushes	3			4	12
2	sweating	3			2	6
3	insomnia	0			2	0
4	nervousness	3			2	6
5	melancholia	3			1	3
6	vertigo	0			1	0
7	asthenia/weakness	0			1	0
8	joint and muscle pain	3			1	3
9	headache	2			1	2
10	palpitation	1			1	1
	Sum	18				33
			Result				Final score
Code	Patient Name
107	LAK	Visit 1	Visit 3	Visit 4	Factor	Visit 1	Visit 3	Visit 4
1	Hot flushes	3	2	2	4	12	8	8
2	sweating	3	2	2	2	6	4	4
3	insomnia	0	0	0	2	0	0	0
4	nervousness	0	0	0	2	0	0	0
5	melancholia	0	0	0	1	0	0	0
6	vertigo	3	2	1	1	3	2	1
7	asthenia/weakness	2	1	1	1	2	1	1
8	joint and muscle pain	3	3	2	1	3	3	2
9	headache	2	2	1	1	2	2	1
10	palpitation	3	2	2	1	3	2	2
	Sum	19	14	11		31	22	19
			Result				Final score
Code	Patient Name
108	KHD	Visit 1	Visit 3	Visit 4	Factor	Visit 1	Visit 3	Visit 4
1	Hot flushes	3	2	0	4	12	8	0
2	sweating	3	2	0	2	6	4	0
3	insomnia	0	0	0	2	0	0	0
4	nervousness	2	1	2	2	4	1	2
5	melancholia	0	1	1	1	0	1	1
6	vertigo	0	0	0	1	0	0	0
7	asthenia/weakness	0	0	0	1	0	0	0
8	joint and muscle pain	0	0	0	1	0	0	0
9	headache	1	0	0	1	1	0	0
10	palpitation	0	0	0	1	0	0	0
	Sum	9	6	3		23	14	3
			Result				Final score
Code	Patient Name
109	IRT	Visit 1	Visit 3	Visit 4	Factor	Visit 1	Visit 3	Visit 4
1	Hot flushes	3	2	2	4	12	8	8
2	sweating	3	3	3	2	6	6	6
3	insomnia	0	0	0	2	0	0	0
4	nervousness	1	1	1	2	2	2	2
5	melancholia	0	0	0	1	0	0	0
6	vertigo	1	1	1	1	1	1	1
7	asthenia/weakness	1	1	0	1	1	1	0
8	joint and muscle pain	2	2	2	1	2	2	2
9	headache	2	1	1	1	2	1	1
10	palpitation	0	1	1	1	0	1	1
	Sum	13	12	11		26	22	21
			Result				Final score
Code	Patient Name
110	KHA	Visit 1	Visit 3	Visit 4	Factor	Visit 1	Visit 3	Visit 4
1	Hot flushes	3	1	0	4	12	4	0
2	sweating	3	1	0	2	6	2	0
3	insomnia	2	0	0	2	4	0	0
4	nervousness	2	1	1	2	4	2	2
5	melancholia	2	1	1	1	2	1	1
6	vertigo	0	0	0	1	0	0	0
7	asthenia/weakness	0	0	0	1	0	0	0
8	joint and muscle pain	2	2	2	1	2	2	2
9	headache	3	0	0	1	3	0	0
10	palpitation	0	0	0	1	0	0	0
	Sum	17	6	4		33	11	5
			Result				Final score
Code	Patient Name
111	LUC	Visit 1	Visit 3	Visit 4	Factor	Visit 1	Visit 3	Visit 4
1	Hot flushes	3			4	12
2	sweating	1			2	2
3	insomnia	1			2	2
4	nervousness	3			2	6
5	melancholia	3			1	3
6	vertigo	2			1	2
7	asthenia/weakness	1			1	1
8	joint and muscle pain	0			1	0
9	headache	1			1	1
10	palpitation	3			1	3
	Sum	18				32
			Result				Final score
Code	Patient Name
112	MIP	Visit 1	Visit 3	Visit 4	Factor	Visit 1	Visit 3	Visit 4
1	Hot flushes	2	2	2	4	8	8	8
2	sweating	2	2	2	2	4	4	4
3	insomnia	3	1	1	2	6	2	2
4	nervousness	3	3	3	2	6	6	6
5	melancholia	3	3	3	1	3	3	3
6	vertigo	0	0	0	1	0	0	0
7	asthenia/weakness	0	0	0	1	0	0	0
8	joint and muscle pain	2	2	2	1	2	2	2
9	headache	0	2	2	1	0	2	2
10	palpitation	1	2	2	1	1	2	2
	Sum	16	17	17		30	29	29
			Result				Final score
Code	Patient Name
113	VIA	Visit 1	Visit 3	Visit 4	Factor	Visit 1	Visit 3	Visit 4
1	Hot flushes	3	2	1	4	12	8	4
2	sweating	3	2	1	2	6	4	2
3	insomnia	0	0	0	2	0	0	0
4	nervousness	2	0	0	2	4	0	0
5	melancholia	0	0	0	1	0	0	0
6	vertigo	0	0	0	1	0	0	0
7	asthenia/weakness	0	0	0	1	0	0	0
8	joint and muscle pain	3	3	3	1	3	3	3
9	headache	1	1	1	1	1	1	1
10	palpitation	0	0	0	1	0	0	0
	Sum	12	8	6		26	16	10
			Result				Final score
Code	Patient Name
114	MEG	Visit 1	Visit 3	Visit 4	Factor	Visit 1	Visit 3	Visit 4
1	Hot flushes	3	1	1	4	12	4	4
2	sweating	3	1	1	2	6	2	2
3	insomnia	1	0	1	2	2	0	2
4	nervousness	2	0	0	2	4	0	0
5	melancholia	1	0	0	1	1	0	0
6	vertigo	1	0	0	1	1	0	0
7	asthenia/weakness	2	0	0	1	2	0	0
8	joint and muscle pain	0	0	0	1	0	0	0
9	headache	1	1	2	1	1	1	2
10	palpitation	1	1	1	1	1	1	1
	Sum	15	4	6		30	8	11
			Result				Final score
Code	Patient Name
115	CIC	Visit 1	Visit 3	Visit 4	Factor	Visit 1	Visit 3	Visit 4
1	Hot flushes	3	2	2	4	12	8	8
2	sweating	3	3	3	2	6	6	6
3	insomnia	2	2	2	2	4	4	4
4	nervousness	0	0	0	2	0	0	0
5	melancholia	0	0	0	1	0	0	0
6	vertigo	0	0	0	1	0	0	0
7	asthenia/weakness	0	0	0	1	0	0	0
8	joint and muscle pain	3	3	3	1	3	3	3
9	headache	1	0	0	1	1	0	0
10	palpitation	0	0	0	1	0	0	0
	Sum	12	10	10		26	21	21
			Result				Final score
Code	Patient Name
116	SHA	Visit 1	Visit 3	Visit 4	Factor	Visit 1	Visit 3	Visit 4
1	Hot flushes	2	1	1	4	8	4	4
2	sweating	3	1	1	2	6	2	2
3	insomnia	3	1	0	2	6	2	0
4	nervousness	0	0	0	2	0	0	0
5	melancholia	0	0	0	1	0	0	0
6	vertigo	0	0	0	1	0	0	0
7	asthenia/weakness	0	0	0	1	0	0	0
8	joint and muscle pain	0	0	0	1	0	0	0
9	headache	2	0	0	1	2	0	0
10	palpitation	3	1	1	1	3	1	1
	Sum	13	4	3		25	9	7
			Result				Final score
Code	Patient Name
117	BEG	Visit 1	Visit 3	Visit 4	Factor	Visit 1	Visit 3	Visit 4
1	Hot flushes	1	1	1	4	4	4	4
2	sweating	1	1	1	2	2	2	2
3	insomnia	1	1	1	2	2	2	2
4	nervousness	1	1	1	2	2	2	2
5	melancholia	0	0	0	1	0	0	0
6	vertigo	0	0	0	1	0	0	0
7	asthenia/weakness	1	1	1	1	1	1	1
8	joint and muscle pain	1	1	1	1	1	1	1
9	headache	1	1	1	1	1	1	1
10	palpitation	1	1	1	1	1	1	1
	Sum	8	8	8		14	14	14
			Result				Final score
Code	Patient Name
118	SHV	Visit 1	Visit 3	Visit 4	Factor	Visit 1	Visit 3	Visit 4
1	Hot flushes	2	2	1	4	8	8	4
2	sweating	2	2	1	2	4	4	2
3	insomnia	1	1	0	2	2	2	0
4	nervousness	0	0	0	2	0	0	0
5	melancholia	0	0	0	1	0	0	0
6	vertigo	0	0	0	1	0	0	0
7	asthenia/weakness	0	0	0	1	0	0	0
8	joint and muscle pain	2	2	2	1	2	2	2
9	headache	1	1	0	1	1	1	0
10	palpitation	1	1	0	1	1	1	0
	Sum	9	9	4		18	18	8
			Result				Final score
Code	Patient Name
119	NGV	Visit 1	Visit 3	Visit 4	Factor	Visit 1	Visit 3	Visit 4
1	Hot flushes	1	1	1	4	4	4	4
2	sweating	1	1	1	2	2	2	2
3	insomnia	3	3	3	2	6	6	6
4	nervousness	2	2	2	2	4	4	4
5	melancholia	0	0	0	1	0	0	0
6	vertigo	0	0	0	1	0	0	0
7	asthenia/weakness	1	1	1	1	1	1	1
8	joint and muscle pain	3	3	3	1	3	3	3
9	headache	3	3	3	1	3	3	3
10	palpitation	1	1	1	1	1	1	1
	Sum	15	15	15		24	24	24
			Result				Final score
Code	Patient Name
120	MVG	Visit 1	Visit 3	Visit 4	Factor	Visit 1	Visit 3	Visit 4
1	Hot flushes	2	1	1	4	8	4	4
2	sweating	2	1	0	2	4	2	0
3	insomnia	0	0	0	2	0	0	0
4	nervousness	0	0	0	2	0	0	0
5	melancholia	0	0	0	1	0	0	0
6	vertigo	1	1	0	1	1	1	0
7	asthenia/weakness	2	1	0	1	2	1	0
8	joint and muscle pain	3	3	2	1	3	3	2
9	headache	0	0	0	1	0	0	0
10	palpitation	0	0	0	1	0	0	0
	Sum	10	7	3		18	11	6
			Result				Final score
Code	Patient Name
121	Kamila Bairamova	Visit 1	Visit 3	Visit 4	Factor	Visit 1	Visit 3	Visit 4
1	Hot flushes	3	1	0	4	12	4	0
2	sweating	3	1	0	2	6	2	0
3	insomnia	3	0	0	2	6	0	0
4	nervousness	3	1	0	2	6	2	0
5	melancholia	3	1	0	1	3	1	0
6	vertigo	0	1	0	1	0	1	0
7	asthenia/weakness	3	0	0	1	3	0	0
8	joint and muscle pain	3	2	2	1	3	2	2
9	headache	3	0	1	1	3	0	1
10	palpitation	3	1	1	1	3	1	1
	Sum	27	8	4		45	13	4
			Result				Final score
Code	Patient Name
122	NNK	Visit 1	Visit 3	Visit 4	Factor	Visit 1	Visit 3	Visit 4
1	Hot flushes	3	2	0	4	12	8	0
2	sweating	3	2	1	2	6	4	2
3	insomnia	2	2	0	2	4	4	0
4	nervousness	2	1	0	2	4	2	0
5	melancholia	1	1	0	1	1	1	0
6	vertigo	1	1	0	1	1	1	0
7	asthenia/weakness	1	1	0	1	1	1	0
8	joint and muscle pain	2	2	2	1	2	2	2
9	headache	2	1	1	1	2	1	1
10	palpitation	2	2	1	1	2	2	1
	Sum	19	15	5		35	26	6
			Result				Final score
Code	Patient Name
123	MZS	Visit 1	Visit 3	Visit 4	Factor	Visit 1	Visit 3	Visit 4
1	Hot flushes	1	1	1	4	4	4	4
2	sweating	1	1	1	2	2	2	2
3	insomnia	0	0	0	2	0	0	0
4	nervousness	1	0	0	2	2	0	0
5	melancholia	0	0	0	1	0	0	0
6	vertigo	0	0	0	1	0	0	0
7	asthenia/weakness	0	0	0	1	0	0	0
8	joint and muscle pain	3	2	2	1	3	2	2
9	headache	1	1	1	1	1	1	1
10	palpitation	0	0	0	1	0	0	0
	Sum	7	5	5		12	9	9
			Result				Final score
Code	Patient Name
124	RUP	Visit 1	Visit 3	Visit 4	Factor	Visit 1	Visit 3	Visit 4
1	Hot flushes	0	0	0	4	0	0	0
2	sweating	1	1	1	2	2	2	2
3	insomnia	2	0	0	2	4	0	0
4	nervousness	2	0	0	2	4	0	0
5	melancholia	0	2	1	1	0	2	1
6	vertigo	1	0	0	1	1	0	0
7	asthenia/weakness	1	0	0	1	1	0	0
8	joint and muscle pain	3	2	2	1	3	2	2
9	headache	2	1	1	1	2	1	1
10	palpitation	1	1	1	1	1	1	1
	Sum	13	7	7		18	8	7
			Result				Final score
Code	Patient Name
125	IAK	Visit 1	Visit 3	Visit 4	Factor	Visit 1	Visit 3	Visit 4
1	Hot flushes	3	2		4	12	8
2	sweating	3	2		2	6	4
3	insomnia	2	3		2	4	6
4	nervousness	3	3		2	6	6
5	melancholia	3	2		1	3	2
6	vertigo	2	0		1	2	0
7	asthenia/weakness	3	0		1	3	0
8	joint and muscle pain	3	3		1	3	3
9	headache	2	1		1	2	1
10	palpitation	2	2		1	2	2
	Sum	26	18			43	32
			Result				Final score
Code	Patient Name
126	INO	Visit 1	Visit 3	Visit 4	Factor	Visit 1	Visit 3	Visit 4
1	Hot flushes	1	1	1	4	4	4	4
2	sweating	1	1	0	2	2	2	0
3	insomnia	1	0	0	2	2	0	0
4	nervousness	3	1	0	2	6	2	0
5	melancholia	2	0	0	1	2	0	0
6	vertigo	2	0	0	1	2	0	0
7	asthenia/weakness	3	0	0	1	3	0	0
8	joint and muscle pain	2	1	0	1	2	1	0
9	headache	3	1	0	1	3	1	0
10	palpitation	1	0	0	1	1	0	0
	Sum	19	5	1		27	10	4
			Result				Final score
Code	Patient Name
127	OFA	Visit 1	Visit 3	Visit 4	Factor	Visit 1	Visit 3	Visit 4
1	Hot flushes	3	3	2	4	12	12	8
2	sweating	3	3	3	2	6	6	6
3	insomnia	3	2	1	2	6	4	2
4	nervousness	3	1	1	2	6	2	2
5	melancholia	3	2	1	1	3	2	1
6	vertigo	0	0	0	1	0	0	0
7	asthenia/weakness	3	0	1	1	3	0	1
8	joint and muscle pain	3	3	3	1	3	3	3
9	headache	1	1	1	1	1	1	1
10	palpitation	1	2	2	1	1	2	2
	Sum	23	17	15		41	32	26
			Result				Final score
Code	Patient Name
128	LEB	Visit 1	Visit 3	Visit 4	Factor	Visit 1	Visit 3	Visit 4
1	Hot flushes	3	2	1	4	12	8	4
2	sweating	3	2	1	2	6	4	2
3	insomnia	3	1	0	2	6	2	0
4	nervousness	3	2	1	2	6	4	2
5	melancholia	2	1	1	1	2	1	1
6	vertigo	1	0	0	1	1	0	0
7	asthenia/weakness	1	0	0	1	1	0	0
8	joint and muscle pain	3	3	3	1	3	3	3
9	headache	2	1	1	1	2	1	1
10	palpitation	2	1	2	1	2	1	2
	Sum	23	13	10		41	24	15
			Result				Final score
Code	Patient Name
129	NIM	Visit 1	Visit 3	Visit 4	Factor	Visit 1	Visit 3	Visit 4
1	Hot flushes	3	2	1	4	12	8	4
2	sweating	3	2	1	2	6	4	2
3	insomnia	1	0	0	2	2	0	0
4	nervousness	3	1	0	2	6	2	0
5	melancholia	0	0	0	1	0	0	0
6	vertigo	0	0	0	1	0	0	0
7	asthenia/weakness	1	1	0	1	1	1	0
8	joint and muscle pain	1	1	1	1	1	1	1
9	headache	2	1	0	1	2	1	0
10	palpitation	2	1	0	1	2	1	0
	Sum	16	9	3		32	18	7
			Result				Final score
Code	Patient Name
130	NAA	Visit 1	Visit 3	Visit 4	Factor	Visit 1	Visit 3	Visit 4
1	Hot flushes	2			4	8
2	sweating	2			2	4
3	insomnia	3			2	6
4	nervousness	3			2	6
5	melancholia	1			1	1
6	vertigo	2			1	2
7	asthenia/weakness	2			1	2
8	joint and muscle pain	3			1	3
9	headache	0			1	0
10	palpitation	3			1	3
	Sum	21				35
			Result				Final score
Code	Patient Name
131	MDS	Visit 1	Visit 3	Visit 4	Factor	Visit 1	Visit 3	Visit 4
1	Hot flushes	3	2	1	4	12	8	4
2	sweating	3	2	1	2	6	4	2
3	insomnia	0	0	0	2	0	0	0
4	nervousness	3	1	0	2	6	2	0
5	melancholia	0	1	0	1	0	1	0
6	vertigo	0	0	0	1	0	0	0
7	asthenia/weakness	0	1	0	1	0	1	0
8	joint and muscle pain	3	2	3	1	3	2	3
9	headache	1	1	1	1	1	1	1
10	palpitation	2	1	2	1	2	1	2
	Sum	15	11	8		30	20	12
			Result				Final score
Code	Patient Name
132	MGM	Visit 1	Visit 3	Visit 4	Factor	Visit 1	Visit 3	Visit 4
1	Hot flushes	1	1	0	4	4	4	0
2	sweating	1	1	0	2	2	2	0
3	insomnia	0	0	0	2	0	0	0
4	nervousness	3	1	0	2	6	2	0
5	melancholia	2	1	0	1	2	1	0
6	vertigo	1	0	0	1	1	0	0
7	asthenia/weakness	1	0	0	1	1	0	0
8	joint and muscle pain	3	2	3	1	3	2	3
9	headache	1	1	1	1	1	1	1
10	palpitation	3	1	1	1	3	1	1
	Sum	16	8	5		23	13	5
			Result				Final score
Code	Patient Name
133	OLK	Visit 1	Visit 3	Visit 4	Factor	Visit 1	Visit 3	Visit 4
1	Hot flushes	2	0	0	4	8	0	0
2	sweating	2	0	0	2	4	0	0
3	insomnia	1	0	0	2	2	0	0
4	nervousness	3	1	1	2	6	2	2
5	melancholia	0	0	0	1	0	0	0
6	vertigo	0	0	0	1	0	0	0
7	asthenia/weakness	1	0	0	1	1	0	0
8	joint and muscle pain	0	0	0	1	0	0	0
9	headache	0	1	1	1	0	1	1
10	palpitation	1	0	0	1	1	0	0
	Sum	10	2	2		22	3	3
			Result				Final score
Code	Patient Name
134	GAA	Visit 1	Visit 3	Visit 4	Factor	Visit 1	Visit 3	Visit 4
1	Hot flushes	2	2	1	4	8	8	4
2	sweating	2	2	1	2	4	4	2
3	insomnia	2	2	2	2	4	4	4
4	nervousness	2	2	2	2	4	4	4
5	melancholia	1	1	1	1	1	1	1
6	vertigo	1	1	0	1	1	1	0
7	asthenia/weakness	1	1	1	1	1	1	1
8	joint and muscle pain	3	3	3	1	3	3	3
9	headache	2	2	1	1	2	2	1
10	palpitation	2	2	2	1	2	2	2
	Sum	18	18	14		30	30	22
			Result				Final score
Code	Patient Name
135	GIO	Visit 1	Visit 3	Visit 4	Factor	Visit 1	Visit 3	Visit 4
1	Hot flushes	3	2	2	4	12	8	8
2	sweating	3	2	2	2	6	4	4
3	insomnia	2	0	0	2	4	0	0
4	nervousness	3	1	1	2	6	2	2
5	melancholia	2	1	1	1	2	1	1
6	vertigo	0	0	0	1	0	0	0
7	asthenia/weakness	2	1	1	1	2	1	1
8	joint and muscle pain	3	3	3	1	3	3	3
9	headache	2	1	1	1	2	1	1
10	palpitation	3	2	2	1	3	2	2
	Sum	23	13	13		40	22	22
			Result				Final score
Code	Patient Name
136	NIC	Visit 1	Visit 3	Visit 4	Factor	Visit 1	Visit 3	Visit 4
1	Hot flushes	1	1	1	4	4	4	4
2	sweating	1	1	1	2	2	2	2
3	insomnia	3	3	3	2	6	6	6
4	nervousness	3	3	3	2	6	6	6
5	melancholia	2	2	2	1	2	2	2
6	vertigo	0	0	0	1	0	0	0
7	asthenia/weakness	1	1	1	1	1	1	1
8	joint and muscle pain	0	0	0	1	0	0	0
9	headache	1	0	0	1	1	0	0
10	palpitation	3	2	1	1	3	2	1
	Sum	15	13	12		25	23	22
			Result				Final score
Code	Patient Name
137	NEK	Visit 1	Visit 3	Visit 4	Factor	Visit 1	Visit 3	Visit 4
1	Hot flushes	2	1	1	4	8	4	4
2	sweating	2	1	0	2	4	2	0
3	insomnia	2	0	0	2	4	0	0
4	nervousness	2	1	0	2	4	2	0
5	melancholia	0	0	0	1	0	0	0
6	vertigo	0	0	0	1	0	0	0
7	asthenia/weakness	2	0	0	1	2	0	0
8	joint and muscle pain	0	0	0	1	0	0	0
9	headache	0	1	1	1	0	1	1
10	palpitation	3	2	2	1	3	2	2
	Sum	13	6	4		25	11	7
			Result				Final score
Code	Patient Name
138	NAL	Visit 1	Visit 3	Visit 4	Factor	Visit 1	Visit 3	Visit 4
1	Hot flushes	3	2	2	4	12	8	8
2	sweating	2	2	2	2	4	4	4
3	insomnia	0	0	0	2	0	0	0
4	nervousness	1	1	1	2	2	2	2
5	melancholia	0	0	0	1	0	0	0
6	vertigo	0	0	0	1	0	0	0
7	asthenia/weakness	0	0	0	1	0	0	0
8	joint and muscle pain	3	3	3	1	3	1	3
9	headache	1	1	1	1	1	3	1
10	palpitation	2	2	2	1	2	2	2
	Sum	12	11	11		24	20	20
			Result				Final score
Code	Patient Name
139	NIN	Visit 1	Visit 3	Visit 4	Factor	Visit 1	Visit 3	Visit 4
1	Hot flushes	3	1	1	4	12	4	4
2	sweating	3	2	0	2	6	4	0
3	insomnia	3	0	0	2	6	0	0
4	nervousness	2	1	0	2	4	2	0
5	melancholia	2	0	0	1	2	0	0
6	vertigo	0	0	0	1	0	0	0
7	asthenia/weakness	0	0	0	1	0	0	0
8	joint and muscle pain	3	2	2	1	3	2	2
9	headache	0	1	1	1	0	1	1
10	palpitation	0	0	0	1	0	0	0
	Sum	16	7	4		33	13	7
			Result				Final score
Code	Patient Name
140	TGK	Visit 1	Visit 3	Visit 4	Factor	Visit 1	Visit 3	Visit 4
1	Hot flushes	3	2	0	4	12	8	0
2	sweating	3	2	0	2	6	4	0
3	insomnia	3	1	0	2	6	2	0
4	nervousness	2	0	0	2	4	0	0
5	melancholia	2	0	0	1	2	0	0
6	vertigo	1	1	0	1	1	1	0
7	asthenia/weakness	1	1	0	1	1	1	0
8	joint and muscle pain	3	2	2	1	3	2	2
9	headache	0	0	0	1	0	0	0
10	palpitation	0	0	0	1	0	0	0
	Sum	18	9	2		35	18	2
			Result				Final score
Code	Patient Name
141	MAS1	Visit 1	Visit 3	Visit 4	Factor	Visit 1	Visit 3	Visit 4
1	Hot flushes	3	3	3	4	12	12	12
2	sweating	3	3	3	2	6	6	6
3	insomnia	3	3	2	2	6	6	4
4	nervousness	2	2	2	2	4	4	4
5	melancholia	0	0	0	1	0	0	0
6	vertigo	0	0	0	1	0	0	0
7	asthenia/weakness	0	0	0	1	0	0	0
8	joint and muscle pain	3	3	3	1	3	3	3
9	headache	0	0	0	1	0	0	0
10	palpitation	2	1	1	1	2	1	1
	Sum	16	15	14		33	32	30
			Result				Final score
Code	Patient Name
142	NAB	Visit 1	Visit 3	Visit 4	Factor	Visit 1	Visit 3	Visit 4
1	Hot flushes	3	3	1	4	12	12	4
2	sweating	3	2	1	2	6	4	2
3	insomnia	3	0	0	2	6	0	0
4	nervousness	2	1	0	2	4	2	0
5	melancholia	2	1	1	1	2	1	1
6	vertigo	0	0	0	1	0	0	0
7	asthenia/weakness	0	0	0	1	0	0	0
8	joint and muscle pain	2	2	2	1	2	2	2
9	headache	1	0	0	1	1	0	0
10	palpitation	0	0	0	1	0	0	0
	Sum	16	9	5		33	21	9
			Result				Final score
Code	Patient Name
143	EKT	Visit 1	Visit 3	Visit 4	Factor	Visit 1	Visit 3	Visit 4
1	Hot flushes	2	2	2	4	8	8	8
2	sweating	2	2	2	2	4	4	4
3	insomnia	3	3	3	2	6	6	6
4	nervousness	2	2	2	2	4	4	4
5	melancholia	2	2	2	1	2	2	2
6	vertigo	1	1	1	1	1	1	1
7	asthenia/weakness	2	2	2	1	2	2	2
8	joint and muscle pain	0	0	0	1	0	0	0
9	headache	1	1	1	1	1	1	1
[truncated: 1,078 more rows]
[truncated: 3 more columns]

## Sheet: UQOL
			QUOL
Code	Patient Name
1	TIM	Visit 1	Visit 3	Visit 4
1	I am able to control things in my life that are important to me.	4	4	4				Visit 1	Visit 3	Visit 4
2	I feel challenged by my work.	5	5	5			Occupational Qol	26	32	34
3	I beileve my work benefits society.	1	3	4			Health Qol	17	20	24
4	I am not content with my sexual life.	1	1	4			Emotional Qol	19	16	19
5	I am content with my romantic life.	1	3	4			Sexual Qol	3	6	12
6	I have gotten a lot of personal recognition in my community or at my job.	4	5	5			Total	65	74	89
7	I am unhappy with my appearance.	1	1	4
8	My diet is not nutritionally sound.	2	2	3
9	I feel in control of my eating behavior.	5	5	5
10	Routinely, I engage in active exercise three or more times each week.	1	1	1
11	My mood is generally depressed.	3	2	4
12	I frequently experience anxiety.	3	2	3
13	Most things that happen to me are out of my control.	3	2	1
14	I am content with the frequency of my sexual interactions with a partner.	1	2	4
15	I currently experience phisical discomfort or pain during sexual activity.	1	1	2
16	I beileve I have no control over my physical health.	3	2	1
17	I am proud of my occupational accomplishments.	3	4	5
18	I consider my life stimulating.	3	5	5
19	I continue to set new personal goals for myself.	5	5	5
20	I expect that good things will happen in my life.	5	5	5
21	I feel physically well.	4	5	5
22	I feel physically fit.	1	4	5
23	I continue to set new prpfessional goals for myself.	5	5	5
	Total Sum	65	74	89
Code	Patient Name
2	NIK	Visit 1	Visit 3	Visit 4				Visit 1	Visit 3	Visit 4
1	I am able to control things in my life that are important to me.	5	5	5			Occupational Qol	26	29	29
2	I feel challenged by my work.	4	4	4			Health Qol	29	26	26
3	I beileve my work benefits society.	1	2	2			Emotional Qol	16	17	17
4	I am not content with my sexual life.	3	2	2			Sexual Qol	9	8	8
5	I am content with my romantic life.	3	3	3			Total	80	80	80
6	I have gotten a lot of personal recognition in my community or at my job.	1	3	3
7	I am unhappy with my appearance.	5	3	3
8	My diet is not nutritionally sound.	4	4	4
9	I feel in control of my eating behavior.	4	4	4
10	Routinely, I engage in active exercise three or more times each week.	5	5	5
11	My mood is generally depressed.	1	1	1
12	I frequently experience anxiety.	3	3	3
13	Most things that happen to me are out of my control.	1	1	1
14	I am content with the frequency of my sexual interactions with a partner.	3	3	3
15	I currently experience phisical discomfort or pain during sexual activity.	1	2	2
16	I beileve I have no control over my physical health.	5	4	4
17	I am proud of my occupational accomplishments.	5	5	5
18	I consider my life stimulating.	5	5	5
19	I continue to set new personal goals for myself.	5	5	5
20	I expect that good things will happen in my life.	5	5	5
21	I feel physically well.	3	3	3
22	I feel physically fit.	3	3	3
23	I continue to set new prpfessional goals for myself.	5	5	5
	Total Sum	80	80	80
Code	Patient Name
3	SEM	Visit 1	Visit 3	Visit 4				Visit 1	Visit 3	Visit 4
1	I am able to control things in my life that are important to me.	5	5	5			Occupational Qol	29	29	35
2	I feel challenged by my work.	4	4	5			Health Qol	15	15	21
3	I beileve my work benefits society.	5	5	5			Emotional Qol	18	18	24
4	I am not content with my sexual life.	1	1	1			Sexual Qol	3	3	3
5	I am content with my romantic life.	1	1	1			Total	65	65	83
6	I have gotten a lot of personal recognition in my community or at my job.	3	3	5
7	I am unhappy with my appearance.	4	4	5
8	My diet is not nutritionally sound.	4	4	4
9	I feel in control of my eating behavior.	1	1	2
10	Routinely, I engage in active exercise three or more times each week.	1	1	1
11	My mood is generally depressed.	3	3	4
12	I frequently experience anxiety.	3	3	4
13	Most things that happen to me are out of my control.	3	3	5
14	I am content with the frequency of my sexual interactions with a partner.	1	1	1
15	I currently experience phisical discomfort or pain during sexual activity.	1	1	1
16	I beileve I have no control over my physical health.	3	3	3
17	I am proud of my occupational accomplishments.	5	5	5
18	I consider my life stimulating.	4	4	5
19	I continue to set new personal goals for myself.	4	4	5
20	I expect that good things will happen in my life.	3	3	5
21	I feel physically well.	1	1	3
22	I feel physically fit.	1	1	3
23	I continue to set new prpfessional goals for myself.	4	4	5
	Total Sum	65	65	83
Code	Patient Name
4	MAP	Visit 1	Visit 3	Visit 4				Visit 1	Visit 3	Visit 4
1	I am able to control things in my life that are important to me.	2	4	4			Occupational Qol	18	21	21
2	I feel challenged by my work.	1	1	1			Health Qol	16	18	18
3	I beileve my work benefits society.	1	1	1			Emotional Qol	19	15	15
4	I am not content with my sexual life.	1	1	1			Sexual Qol	4	7	7
5	I am content with my romantic life.	2	3	3			Total	57	61	61
6	I have gotten a lot of personal recognition in my community or at my job.	5	5	5
7	I am unhappy with my appearance.	1	1	1
8	My diet is not nutritionally sound.	1	1	1
9	I feel in control of my eating behavior.	2	3	3
10	Routinely, I engage in active exercise three or more times each week.	1	2	2
11	My mood is generally depressed.	3	1	1
12	I frequently experience anxiety.	3	1	1
13	Most things that happen to me are out of my control.	5	2	2
14	I am content with the frequency of my sexual interactions with a partner.	1	3	3
15	I currently experience phisical discomfort or pain during sexual activity.	3	2	2
16	I beileve I have no control over my physical health.	5	2	2
17	I am proud of my occupational accomplishments.	4	5	5
18	I consider my life stimulating.	1	5	5
19	I continue to set new personal goals for myself.	5	3	3
20	I expect that good things will happen in my life.	3	5	5
21	I feel physically well.	5	4	4
22	I feel physically fit.	1	5	5
23	I continue to set new prpfessional goals for myself.	1	1	1
	Total Sum	57	61	61
Code	Patient Name
5	MAI	Visit 1	Visit 3	Visit 4				Visit 1	Visit 3	Visit 4
1	I am able to control things in my life that are important to me.	5	5	5			Occupational Qol	22	26	35
2	I feel challenged by my work.	1	2	5			Health Qol	20	27	31
3	I beileve my work benefits society.	1	3	5			Emotional Qol	17	26	30
4	I am not content with my sexual life.	1	4	5			Sexual Qol	11	14	15
5	I am content with my romantic life.	5	5	5			Total	70	93	111
6	I have gotten a lot of personal recognition in my community or at my job.	5	5	5
7	I am unhappy with my appearance.	1	3	5
8	My diet is not nutritionally sound.	1	3	5
9	I feel in control of my eating behavior.	5	5	5
10	Routinely, I engage in active exercise three or more times each week.	4	3	1
11	My mood is generally depressed.	2	5	5
12	I frequently experience anxiety.	3	5	5
13	Most things that happen to me are out of my control.	1	5	5
14	I am content with the frequency of my sexual interactions with a partner.	5	5	5
15	I currently experience phisical discomfort or pain during sexual activity.	1	1	5
16	I beileve I have no control over my physical health.	3	3	5
17	I am proud of my occupational accomplishments.	3	3	5
18	I consider my life stimulating.	3	4	5
19	I continue to set new personal goals for myself.	5	5	5
20	I expect that good things will happen in my life.	5	5	5
21	I feel physically well.	3	5	5
22	I feel physically fit.	3	5	5
23	I continue to set new prpfessional goals for myself.	4	4	5
	Total Sum	70	93	111
Code	Patient Name
6	ATB	Visit 1	Visit 3	Visit 4				Visit 1	Visit 3	Visit 4
1	I am able to control things in my life that are important to me.	5	4	4			Occupational Qol	14	15	16
2	I feel challenged by my work.	1	1	1			Health Qol	21	23	24
3	I beileve my work benefits society.	1	1	1			Emotional Qol	20	21	22
4	I am not content with my sexual life.	1	4	4			Sexual Qol	3	12	12
5	I am content with my romantic life.	1	4	4			Total	58	71	74
6	I have gotten a lot of personal recognition in my community or at my job.	4	4	4
7	I am unhappy with my appearance.	1	4	4
8	My diet is not nutritionally sound.	3	4	4
9	I feel in control of my eating behavior.	5	4	5
10	Routinely, I engage in active exercise three or more times each week.	1	1	1
11	My mood is generally depressed.	2	3	3
12	I frequently experience anxiety.	2	3	3
13	Most things that happen to me are out of my control.	5	4	4
14	I am content with the frequency of my sexual interactions with a partner.	1	4	4
15	I currently experience phisical discomfort or pain during sexual activity.	1	2	3
16	I beileve I have no control over my physical health.	1	2	2
17	I am proud of my occupational accomplishments.	1	1	1
18	I consider my life stimulating.	3	4	5
19	I continue to set new personal goals for myself.	3	3	3
20	I expect that good things will happen in my life.	5	5	5
21	I feel physically well.	5	4	4
22	I feel physically fit.	5	4	4
23	I continue to set new prpfessional goals for myself.	1	1	1
	Total Sum	58	71	74
Code	Patient Name
7	IZK	Visit 1	Visit 3	Visit 4				Visit 1	Visit 3	Visit 4
1	I am able to control things in my life that are important to me.	5	5	5			Occupational Qol	22	23	23
2	I feel challenged by my work.	3	3	3			Health Qol	19	27	27
3	I beileve my work benefits society.	3	3	3			Emotional Qol	14	24	24
4	I am not content with my sexual life.	1	1	1			Sexual Qol	7	3	3
5	I am content with my romantic life.	1	1	1			Total	62	77	77
6	I have gotten a lot of personal recognition in my community or at my job.	5	5	5
7	I am unhappy with my appearance.	1	4	4
8	My diet is not nutritionally sound.	1	4	4
9	I feel in control of my eating behavior.	5	5	5
10	Routinely, I engage in active exercise three or more times each week.	1	1	1
11	My mood is generally depressed.	1	4	4
12	I frequently experience anxiety.	1	4	4
13	Most things that happen to me are out of my control.	1	4	4
14	I am content with the frequency of my sexual interactions with a partner.	5	1	1
15	I currently experience phisical discomfort or pain during sexual activity.	1	2	2
16	I beileve I have no control over my physical health.	1	3	3
17	I am proud of my occupational accomplishments.	1	2	2
18	I consider my life stimulating.	4	4	4
19	I continue to set new personal goals for myself.	3	3	3
20	I expect that good things will happen in my life.	5	5	5
21	I feel physically well.	5	5	5
22	I feel physically fit.	5	5	5
23	I continue to set new prpfessional goals for myself.	3	3	3
	Total Sum	62	77	77
Code	Patient Name
8	MAK	Visit 1	Visit 3	Visit 4				Visit 1	Visit 3	Visit 4
1	I am able to control things in my life that are important to me.	5	5	5			Occupational Qol	29	29	29
2	I feel challenged by my work.	3	3	3			Health Qol	18	22	22
3	I beileve my work benefits society.	4	4	4			Emotional Qol	27	28	28
4	I am not content with my sexual life.	3	3	3			Sexual Qol	12	12	12
5	I am content with my romantic life.	4	4	4			Total	86	91	91
6	I have gotten a lot of personal recognition in my community or at my job.	5	5	5
7	I am unhappy with my appearance.	1	4	4
8	My diet is not nutritionally sound.	2	3	3
9	I feel in control of my eating behavior.	3	2	2
10	Routinely, I engage in active exercise three or more times each week.	1	1	1
11	My mood is generally depressed.	5	5	5
12	I frequently experience anxiety.	5	5	5
13	Most things that happen to me are out of my control.	5	5	5
14	I am content with the frequency of my sexual interactions with a partner.	5	5	5
15	I currently experience phisical discomfort or pain during sexual activity.	2	3	3
16	I beileve I have no control over my physical health.	2	3	3
17	I am proud of my occupational accomplishments.	4	4	4
18	I consider my life stimulating.	5	5	5
19	I continue to set new personal goals for myself.	5	5	5
20	I expect that good things will happen in my life.	5	5	5
21	I feel physically well.	4	4	4
22	I feel physically fit.	5	5	5
23	I continue to set new prpfessional goals for myself.	3	3	3
	Total Sum	86	91	91
Code	Patient Name
9	ETM	Visit 1	Visit 3	Visit 4				Visit 1	Visit 3	Visit 4
1	I am able to control things in my life that are important to me.	4	4	4			Occupational Qol	30	30	31
2	I feel challenged by my work.	4	4	4			Health Qol	15	15	18
3	I beileve my work benefits society.	5	5	5			Emotional Qol	18	22	24
4	I am not content with my sexual life.	1	1	1			Sexual Qol	3	3	3
5	I am content with my romantic life.	1	1	1			Total	66	70	76
6	I have gotten a lot of personal recognition in my community or at my job.	5	5	5
7	I am unhappy with my appearance.	2	2	3
8	My diet is not nutritionally sound.	1	1	3
9	I feel in control of my eating behavior.	2	2	1
10	Routinely, I engage in active exercise three or more times each week.	1	1	1
11	My mood is generally depressed.	2	4	5
12	I frequently experience anxiety.	2	4	5
13	Most things that happen to me are out of my control.	4	4	4
14	I am content with the frequency of my sexual interactions with a partner.	1	1	1
15	I currently experience phisical discomfort or pain during sexual activity.	1	1	1
16	I beileve I have no control over my physical health.	2	2	3
17	I am proud of my occupational accomplishments.	4	4	5
18	I consider my life stimulating.	4	4	5
19	I continue to set new personal goals for myself.	4	4	4
20	I expect that good things will happen in my life.	5	5	5
21	I feel physically well.	4	4	4
22	I feel physically fit.	3	3	3
23	I continue to set new prpfessional goals for myself.	4	4	3
	Total Sum	66	70	76
Code	Patient Name
10	GUT	Visit 1	Visit 3	Visit 4				Visit 1	Visit 3	Visit 4
1	I am able to control things in my life that are important to me.	3	4	4			Occupational Qol	31	34	34
2	I feel challenged by my work.	5	5	5			Health Qol	19	23	24
3	I beileve my work benefits society.	5	5	5			Emotional Qol	17	19	21
4	I am not content with my sexual life.	4	2	3			Sexual Qol	8	5	9
5	I am content with my romantic life.	3	2	3			Total	75	81	88
6	I have gotten a lot of personal recognition in my community or at my job.	5	5	5
7	I am unhappy with my appearance.	1	5	5
8	My diet is not nutritionally sound.	3	3	4
9	I feel in control of my eating behavior.	1	1	1
10	Routinely, I engage in active exercise three or more times each week.	2	2	1
11	My mood is generally depressed.	1	1	1
12	I frequently experience anxiety.	4	3	3
13	Most things that happen to me are out of my control.	3	2	4
14	I am content with the frequency of my sexual interactions with a partner.	1	1	3
15	I currently experience phisical discomfort or pain during sexual activity.	1	4	4
16	I beileve I have no control over my physical health.	2	2	3
17	I am proud of my occupational accomplishments.	5	5	5
18	I consider my life stimulating.	5	5	5
19	I continue to set new personal goals for myself.	5	5	5
20	I expect that good things will happen in my life.	5	5	5
21	I feel physically well.	5	5	5
22	I feel physically fit.	5	5	5
23	I continue to set new prpfessional goals for myself.	1	4	4
	Total Sum	75	81	88
Code	Patient Name
11	KHK	Visit 1	Visit 3	Visit 4				Visit 1	Visit 3	Visit 4
1	I am able to control things in my life that are important to me.	5	5	5			Occupational Qol	33	35	35
2	I feel challenged by my work.	5	5	5			Health Qol	16	22	21
3	I beileve my work benefits society.	5	5	5			Emotional Qol	23	20	26
4	I am not content with my sexual life.	1	1	1			Sexual Qol	6	10	11
5	I am content with my romantic life.	2	5	5			Total	78	87	93
6	I have gotten a lot of personal recognition in my community or at my job.	3	5	5
7	I am unhappy with my appearance.	2	1	1
8	My diet is not nutritionally sound.	3	3	4
9	I feel in control of my eating behavior.	1	3	4
10	Routinely, I engage in active exercise three or more times each week.	1	1	1
11	My mood is generally depressed.	3	2	5
12	I frequently experience anxiety.	4	2	5
13	Most things that happen to me are out of my control.	4	4	5
14	I am content with the frequency of my sexual interactions with a partner.	3	4	5
15	I currently experience phisical discomfort or pain during sexual activity.	2	2	1
16	I beileve I have no control over my physical health.	3	4	1
17	I am proud of my occupational accomplishments.	5	5	5
18	I consider my life stimulating.	5	5	5
19	I continue to set new personal goals for myself.	5	5	5
20	I expect that good things will happen in my life.	5	5	5
21	I feel physically well.	3	5	5
22	I feel physically fit.	3	5	5
23	I continue to set new prpfessional goals for myself.	5	5	5
	Total Sum	78	87	93
Code	Patient Name
12	TAK	Visit 1	Visit 3	Visit 4				Visit 1	Visit 3	Visit 4
1	I am able to control things in my life that are important to me.	5	5				Occupational Qol	27	27	0
2	I feel challenged by my work.	1	1				Health Qol	19	19	0
3	I beileve my work benefits society.	3	3				Emotional Qol	15	15	0
4	I am not content with my sexual life.	1	1				Sexual Qol	6	6	0
5	I am content with my romantic life.	2	2				Total	67	67	0
6	I have gotten a lot of personal recognition in my community or at my job.	5	5
7	I am unhappy with my appearance.	1	1
8	My diet is not nutritionally sound.	1	1
9	I feel in control of my eating behavior.	3	3
10	Routinely, I engage in active exercise three or more times each week.	1	1
11	My mood is generally depressed.	1	1
12	I frequently experience anxiety.	2	2
13	Most things that happen to me are out of my control.	1	1
14	I am content with the frequency of my sexual interactions with a partner.	3	3
15	I currently experience phisical discomfort or pain during sexual activity.	1	1
16	I beileve I have no control over my physical health.	3	3
17	I am proud of my occupational accomplishments.	3	3
18	I consider my life stimulating.	5	5
19	I continue to set new personal goals for myself.	5	5
20	I expect that good things will happen in my life.	5	5
21	I feel physically well.	5	5
22	I feel physically fit.	5	5
23	I continue to set new prpfessional goals for myself.	5	5
	Total Sum	67	67
Code	Patient Name
13	RAI	Visit 1	Visit 3	Visit 4				Visit 1	Visit 3	Visit 4
1	I am able to control things in my life that are important to me.	3	4	4			Occupational Qol	21	29	33
2	I feel challenged by my work.	5	5	5			Health Qol	17	18	24
3	I beileve my work benefits society.	3	4	4			Emotional Qol	19	22	22
4	I am not content with my sexual life.	1	1	1			Sexual Qol	3	6	6
5	I am content with my romantic life.	1	2	2			Total	60	75	85
6	I have gotten a lot of personal recognition in my community or at my job.	3	4	4
7	I am unhappy with my appearance.	3	3	3
8	My diet is not nutritionally sound.	2	3	3
9	I feel in control of my eating behavior.	2	3	3
10	Routinely, I engage in active exercise three or more times each week.	1	1	1
11	My mood is generally depressed.	5	3	3
12	I frequently experience anxiety.	5	3	3
13	Most things that happen to me are out of my control.	3	4	4
14	I am content with the frequency of my sexual interactions with a partner.	1	3	3
15	I currently experience phisical discomfort or pain during sexual activity.	1	3	3
16	I beileve I have no control over my physical health.	3	2	4
17	I am proud of my occupational accomplishments.	3	4	5
18	I consider my life stimulating.	3	5	5
19	I continue to set new personal goals for myself.	2	5	5
20	I expect that good things will happen in my life.	2	5	5
21	I feel physically well.	3	3	5
22	I feel physically fit.	3	3	5
23	I continue to set new prpfessional goals for myself.	2	2	5
	Total Sum	60	75	85
Code	Patient Name
14	LID	Visit 1	Visit 3	Visit 4				Visit 1	Visit 3	Visit 4
1	I am able to control things in my life that are important to me.	5	5	5			Occupational Qol	33	33	33
2	I feel challenged by my work.	5	5	5			Health Qol	18	18	18
3	I beileve my work benefits society.	5	5	5			Emotional Qol	21	21	21
4	I am not content with my sexual life.	1	1	1			Sexual Qol	7	7	7
5	I am content with my romantic life.	5	5	5			Total	79	79	79
6	I have gotten a lot of personal recognition in my community or at my job.	5	5	5
7	I am unhappy with my appearance.	1	1	1
8	My diet is not nutritionally sound.	1	1	1
9	I feel in control of my eating behavior.	5	5	5
10	Routinely, I engage in active exercise three or more times each week.	1	1	1
11	My mood is generally depressed.	4	4	4
12	I frequently experience anxiety.	5	5	5
13	Most things that happen to me are out of my control.	1	1	1
14	I am content with the frequency of my sexual interactions with a partner.	1	1	1
15	I currently experience phisical discomfort or pain during sexual activity.	1	1	1
16	I beileve I have no control over my physical health.	2	2	2
17	I am proud of my occupational accomplishments.	5	5	5
18	I consider my life stimulating.	5	5	5
19	I continue to set new personal goals for myself.	5	5	5
20	I expect that good things will happen in my life.	5	5	5
21	I feel physically well.	4	4	4
22	I feel physically fit.	4	4	4
23	I continue to set new prpfessional goals for myself.	3	3	3
	Total Sum	79	79	79
Code	Patient Name
15	MEA	Visit 1	Visit 3	Visit 4				Visit 1	Visit 3	Visit 4
1	I am able to control things in my life that are important to me.	5	5	5			Occupational Qol	26	33	33
2	I feel challenged by my work.	3	4	4			Health Qol	14	16	20
3	I beileve my work benefits society.	4	4	4			Emotional Qol	17	20	14
4	I am not content with my sexual life.	4	1	1			Sexual Qol	10	3	3
5	I am content with my romantic life.	3	1	1			Total	67	72	70
6	I have gotten a lot of personal recognition in my community or at my job.	5	5	5
7	I am unhappy with my appearance.	2	2	1
8	My diet is not nutritionally sound.	3	2	5
9	I feel in control of my eating behavior.	2	2	3
10	Routinely, I engage in active exercise three or more times each week.	1	1	1
11	My mood is generally depressed.	1	5	1
12	I frequently experience anxiety.	4	3	1
13	Most things that happen to me are out of my control.	1	1	1
14	I am content with the frequency of my sexual interactions with a partner.	3	1	1
15	I currently experience phisical discomfort or pain during sexual activity.	2	1	1
16	I beileve I have no control over my physical health.	1	3	3
17	I am proud of my occupational accomplishments.	4	5	5
18	I consider my life stimulating.	4	5	5
19	I continue to set new personal goals for myself.	3	5	5
20	I expect that good things will happen in my life.	4	5	5
21	I feel physically well.	2	4	5
22	I feel physically fit.	3	2	2
23	I continue to set new prpfessional goals for myself.	3	5	5
	Total Sum	67	72	70
Code	Patient Name
16	ZHP	Visit 1	Visit 3	Visit 4				Visit 1	Visit 3	Visit 4
1	I am able to control things in my life that are important to me.	4	5	5			Occupational Qol	32	34	35
2	I feel challenged by my work.	4	5	5			Health Qol	21	24	27
3	I beileve my work benefits society.	5	5	5			Emotional Qol	17	18	19
4	I am not content with my sexual life.	5	1	2			Sexual Qol	11	4	9
5	I am content with my romantic life.	5	2	2			Total	81	80	90
6	I have gotten a lot of personal recognition in my community or at my job.	4	5	5
7	I am unhappy with my appearance.	1	4	5
8	My diet is not nutritionally sound.	1	3	3
9	I feel in control of my eating behavior.	5	4	4
10	Routinely, I engage in active exercise three or more times each week.	1	1	1
11	My mood is generally depressed.	1	1	1
12	I frequently experience anxiety.	3	3	2
13	Most things that happen to me are out of my control.	3	1	5
14	I am content with the frequency of my sexual interactions with a partner.	1	1	5
15	I currently experience phisical discomfort or pain during sexual activity.	1	4	1
16	I beileve I have no control over my physical health.	3	3	4
17	I am proud of my occupational accomplishments.	5	4	5
18	I consider my life stimulating.	5	5	5
19	I continue to set new personal goals for myself.	5	5	5
20	I expect that good things will happen in my life.	5	4	5
21	I feel physically well.	5	5	5
22	I feel physically fit.	5	4	5
23	I continue to set new prpfessional goals for myself.	4	5	5
	Total Sum	81	80	90
Code	Patient Name
17	TAC	Visit 1	Visit 3	Visit 4				Visit 1	Visit 3	Visit 4
1	I am able to control things in my life that are important to me.	4	5	5			Occupational Qol	27	32	35
2	I feel challenged by my work.	4	5	5			Health Qol	21	27	27
3	I beileve my work benefits society.	5	5	5			Emotional Qol	17	20	22
4	I am not content with my sexual life.	5	1	3			Sexual Qol	7	3	7
5	I am content with my romantic life.	1	1	1			Total	72	82	91
6	I have gotten a lot of personal recognition in my community or at my job.	4	4	5
7	I am unhappy with my appearance.	1	4	5
8	My diet is not nutritionally sound.	3	3	3
9	I feel in control of my eating behavior.	3	4	4
10	Routinely, I engage in active exercise three or more times each week.	1	2	1
11	My mood is generally depressed.	2	1	1
12	I frequently experience anxiety.	4	4	2
13	Most things that happen to me are out of my control.	1	1	5
14	I am content with the frequency of my sexual interactions with a partner.	1	1	3
15	I currently experience phisical discomfort or pain during sexual activity.	1	4	4
16	I beileve I have no control over my physical health.	3	5	5
17	I am proud of my occupational accomplishments.	1	3	5
18	I consider my life stimulating.	3	5	5
19	I continue to set new personal goals for myself.	5	5	5
20	I expect that good things will happen in my life.	5	5	5
21	I feel physically well.	5	5	5
22	I feel physically fit.	5	4	4
23	I continue to set new prpfessional goals for myself.	5	5	5
	Total Sum	72	82	91
Code	Patient Name
18	TAA	Visit 1	Visit 3	Visit 4				Visit 1	Visit 3	Visit 4
1	I am able to control things in my life that are important to me.	5	3	3			Occupational Qol	22	18	24
2	I feel challenged by my work.	1	1	3			Health Qol	16	24	28
3	I beileve my work benefits society.	1	3	3			Emotional Qol	24	17	23
4	I am not content with my sexual life.	1	4	4			Sexual Qol	7	9	8
5	I am content with my romantic life.	1	1	1			Total	69	68	83
6	I have gotten a lot of personal recognition in my community or at my job.	5	3	3
7	I am unhappy with my appearance.	1	4	5
8	My diet is not nutritionally sound.	1	4	4
9	I feel in control of my eating behavior.	5	3	4
10	Routinely, I engage in active exercise three or more times each week.	2	1	1
11	My mood is generally depressed.	5	2	4
12	I frequently experience anxiety.	5	2	4
13	Most things that happen to me are out of my control.	1	3	3
14	I am content with the frequency of my sexual interactions with a partner.	5	4	3
15	I currently experience phisical discomfort or pain during sexual activity.	3	3	4
16	I beileve I have no control over my physical health.	1	4	4
17	I am proud of my occupational accomplishments.	5	3	3
18	I consider my life stimulating.	3	4	5
19	I continue to set new personal goals for myself.	5	2	5
20	I expect that good things will happen in my life.	5	4	5
21	I feel physically well.	5	4	5
22	I feel physically fit.	1	4	5
23	I continue to set new prpfessional goals for myself.	2	2	2
	Total Sum	69	68	83
Code	Patient Name
19	NIR	Visit 1	Visit 3	Visit 4				Visit 1	Visit 3	Visit 4
1	I am able to control things in my life that are important to me.	5	5	5			Occupational Qol	24	30	33
2	I feel challenged by my work.	2	5	5			Health Qol	24	26	26
3	I beileve my work benefits society.	5	5	5			Emotional Qol	22	24	26
4	I am not content with my sexual life.	3	3	3			Sexual Qol	8	7	7
5	I am content with my romantic life.	3	3	3			Total	78	87	92
6	I have gotten a lot of personal recognition in my community or at my job.	4	5	5
7	I am unhappy with my appearance.	4	4	4
8	My diet is not nutritionally sound.	3	3	3
9	I feel in control of my eating behavior.	4	5	5
10	Routinely, I engage in active exercise three or more times each week.	3	3	3
11	My mood is generally depressed.	3	3	4
12	I frequently experience anxiety.	3	3	4
13	Most things that happen to me are out of my control.	2	5	5
14	I am content with the frequency of my sexual interactions with a partner.	2	1	1
15	I currently experience phisical discomfort or pain during sexual activity.	4	3	3
16	I beileve I have no control over my physical health.	3	3	3
17	I am proud of my occupational accomplishments.	3	3	3
18	I consider my life stimulating.	3	4	5
19	I continue to set new personal goals for myself.	3	3	5
20	I expect that good things will happen in my life.	5	5	5
21	I feel physically well.	3	4	4
22	I feel physically fit.	4	4	4
23	I continue to set new prpfessional goals for myself.	4	5	5
	Total Sum	78	87	92
Code	Patient Name
20	KET	Visit 1	Visit 3	Visit 4				Visit 1	Visit 3	Visit 4
1	I am able to control things in my life that are important to me.	5	5	5			Occupational Qol	30	34	34
2	I feel challenged by my work.	4	4	4			Health Qol	19	19	23
3	I beileve my work benefits society.	5	5	5			Emotional Qol	18	23	26
4	I am not content with my sexual life.	1	1	1			Sexual Qol	5	5	5
5	I am content with my romantic life.	3	2	2			Total	72	81	88
6	I have gotten a lot of personal recognition in my community or at my job.	1	5	5
7	I am unhappy with my appearance.	1	1	2
8	My diet is not nutritionally sound.	2	3	4
9	I feel in control of my eating behavior.	4	2	3
10	Routinely, I engage in active exercise three or more times each week.	1	1	1
11	My mood is generally depressed.	1	1	4
12	I frequently experience anxiety.	5	4	4
13	Most things that happen to me are out of my control.	1	5	5
14	I am content with the frequency of my sexual interactions with a partner.	1	2	2
15	I currently experience phisical discomfort or pain during sexual activity.	1	3	3
16	I beileve I have no control over my physical health.	1	2	3
17	I am proud of my occupational accomplishments.	5	5	5
18	I consider my life stimulating.	5	5	5
19	I continue to set new personal goals for myself.	5	5	5
20	I expect that good things will happen in my life.	5	5	5
21	I feel physically well.	5	5	5
22	I feel physically fit.	5	5	5
23	I continue to set new prpfessional goals for myself.	5	5	5
	Total Sum	72	81	88
Code	Patient Name
21	BAM	Visit 1	Visit 3	Visit 4				Visit 1	Visit 3	Visit 4
1	I am able to control things in my life that are important to me.	3	3	3			Occupational Qol	15	19	20
2	I feel challenged by my work.	2	2	2			Health Qol	18	22	25
3	I beileve my work benefits society.	1	1	1			Emotional Qol	18	19	24
4	I am not content with my sexual life.	3	3	3			Sexual Qol	8	7	7
5	I am content with my romantic life.	2	1	1			Total	59	67	76
6	I have gotten a lot of personal recognition in my community or at my job.	2	3	3
7	I am unhappy with my appearance.	3	3	4
8	My diet is not nutritionally sound.	3	4	4
9	I feel in control of my eating behavior.	2	4	4
10	Routinely, I engage in active exercise three or more times each week.	1	1	1
11	My mood is generally depressed.	3	3	4
12	I frequently experience anxiety.	5	3	5
13	Most things that happen to me are out of my control.	3	3	3
14	I am content with the frequency of my sexual interactions with a partner.	3	3	3
15	I currently experience phisical discomfort or pain during sexual activity.	1	3	4
16	I beileve I have no control over my physical health.	3	4	4
17	I am proud of my occupational accomplishments.	3	3	3
18	I consider my life stimulating.	3	4	4
19	I continue to set new personal goals for myself.	2	3	4
20	I expect that good things will happen in my life.	3	4	5
21	I feel physically well.	3	3	4
22	I feel physically fit.	3	3	4
23	I continue to set new prpfessional goals for myself.	2	3	3
	Total Sum	59	67	76
Code	Patient Name
22	Lia Tchotashvili	Visit 1	Visit 3	Visit 4				Visit 1	Visit 3	Visit 4
1	I am able to control things in my life that are important to me.	5	5	5			Occupational Qol	35	35	35
2	I feel challenged by my work.	5	5	5			Health Qol	33	32	32
3	I beileve my work benefits society.	5	5	5			Emotional Qol	15	25	25
4	I am not content with my sexual life.	5	5	5			Sexual Qol	15	15	15
5	I am content with my romantic life.	5	5	5			Total	98	107	107
6	I have gotten a lot of personal recognition in my community or at my job.	5	5	5
7	I am unhappy with my appearance.	5	5	5
8	My diet is not nutritionally sound.	5	5	5
9	I feel in control of my eating behavior.	5	5	5
10	Routinely, I engage in active exercise three or more times each week.	4	4	4
11	My mood is generally depressed.	1	3	3
12	I frequently experience anxiety.	2	3	3
13	Most things that happen to me are out of my control.	1	5	5
14	I am content with the frequency of my sexual interactions with a partner.	5	5	5
15	I currently experience phisical discomfort or pain during sexual activity.	1	4	4
16	I beileve I have no control over my physical health.	5	5	5
17	I am proud of my occupational accomplishments.	5	5	5
18	I consider my life stimulating.	5	5	5
19	I continue to set new personal goals for myself.	5	5	5
20	I expect that good things will happen in my life.	5	5	5
21	I feel physically well.	4	3	3
22	I feel physically fit.	5	5	5
23	I continue to set new prpfessional goals for myself.	5	5	5
	Total Sum	98	107	107
Code	Patient Name
23	TAG	Visit 1	Visit 3	Visit 4				Visit 1	Visit 3	Visit 4
1	I am able to control things in my life that are important to me.	5	5	5			Occupational Qol	20	27	27
2	I feel challenged by my work.	3	4	4			Health Qol	22	24	24
3	I beileve my work benefits society.	2	4	4			Emotional Qol	23	26	26
4	I am not content with my sexual life.	4	3	3			Sexual Qol	12	8	8
5	I am content with my romantic life.	4	1	1			Total	77	85	85
6	I have gotten a lot of personal recognition in my community or at my job.	4	4	4
7	I am unhappy with my appearance.	4	3	3
8	My diet is not nutritionally sound.	3	4	4
9	I feel in control of my eating behavior.	3	4	4
10	Routinely, I engage in active exercise three or more times each week.	1	1	1
11	My mood is generally depressed.	3	4	4
12	I frequently experience anxiety.	1	4	4
13	Most things that happen to me are out of my control.	5	5	5
14	I am content with the frequency of my sexual interactions with a partner.	4	4	4
15	I currently experience phisical discomfort or pain during sexual activity.	4	4	4
16	I beileve I have no control over my physical health.	3	4	4
17	I am proud of my occupational accomplishments.	3	4	4
18	I consider my life stimulating.	3	4	4
19	I continue to set new personal goals for myself.	3	4	4
20	I expect that good things will happen in my life.	5	4	4
21	I feel physically well.	4	4	4
22	I feel physically fit.	4	4	4
23	I continue to set new prpfessional goals for myself.	2	3	3
	Total Sum	77	85	85
Code	Patient Name
24	DAK	Visit 1	Visit 3	Visit 4				Visit 1	Visit 3	Visit 4
1	I am able to control things in my life that are important to me.	5	4	5			Occupational Qol	24	28	28
2	I feel challenged by my work.	3	4	4			Health Qol	31	31	31
3	I beileve my work benefits society.	4	4	4			Emotional Qol	25	24	25
4	I am not content with my sexual life.	1	1	1			Sexual Qol	3	3	3
5	I am content with my romantic life.	1	1	1			Total	83	86	87
6	I have gotten a lot of personal recognition in my community or at my job.	5	5	5
7	I am unhappy with my appearance.	5	5	5
8	My diet is not nutritionally sound.	5	5	5
9	I feel in control of my eating behavior.	5	5	5
10	Routinely, I engage in active exercise three or more times each week.	3	2	2
11	My mood is generally depressed.	1	3	3
12	I frequently experience anxiety.	5	3	3
13	Most things that happen to me are out of my control.	4	4	4
14	I am content with the frequency of my sexual interactions with a partner.	1	1	1
15	I currently experience phisical discomfort or pain during sexual activity.	5	5	5
16	I beileve I have no control over my physical health.	5	5	5
17	I am proud of my occupational accomplishments.	5	5	5
18	I consider my life stimulating.	3	4	4
19	I continue to set new personal goals for myself.	3	4	4
20	I expect that good things will happen in my life.	5	5	5
21	I feel physically well.	3	5	5
22	I feel physically fit.	5	4	4
23	I continue to set new prpfessional goals for myself.	1	2	2
	Total Sum	83	86	87
Code	Patient Name
25	TIT	Visit 1	Visit 3	Visit 4				Visit 1	Visit 3	Visit 4
1	I am able to control things in my life that are important to me.	5	5	5			Occupational Qol	35	35	35
2	I feel challenged by my work.	5	5	5			Health Qol	25	25	25
3	I beileve my work benefits society.	5	5	5			Emotional Qol	23	26	26
4	I am not content with my sexual life.	5	5	5			Sexual Qol	13	13	13
5	I am content with my romantic life.	3	3	3			Total	96	99	99
6	I have gotten a lot of personal recognition in my community or at my job.	5	5	5
7	I am unhappy with my appearance.	4	4	4
8	My diet is not nutritionally sound.	5	5	5
9	I feel in control of my eating behavior.	3	3	3
10	Routinely, I engage in active exercise three or more times each week.	1	1	1
11	My mood is generally depressed.	2	3	4
12	I frequently experience anxiety.	2	3	4
13	Most things that happen to me are out of my control.	5	5	5
14	I am content with the frequency of my sexual interactions with a partner.	5	5	5
15	I currently experience phisical discomfort or pain during sexual activity.	4	5	3
16	I beileve I have no control over my physical health.	4	4	4
17	I am proud of my occupational accomplishments.	5	5	5
18	I consider my life stimulating.	5	5	5
19	I continue to set new personal goals for myself.	5	5	5
20	I expect that good things will happen in my life.	5	5	5
21	I feel physically well.	4	4	4
22	I feel physically fit.	4	4	4
23	I continue to set new prpfessional goals for myself.	5	5	5
	Total Sum	96	99	99
Code	Patient Name
26	MAN	Visit 1	Visit 3	Visit 4				Visit 1	Visit 3	Visit 4
1	I am able to control things in my life that are important to me.	5	5	5			Occupational Qol	29	29	29
2	I feel challenged by my work.	1	1	1			Health Qol	29	29	29
3	I beileve my work benefits society.	5	5	5			Emotional Qol	14	22	22
4	I am not content with my sexual life.	5	5	5			Sexual Qol	12	12	12
5	I am content with my romantic life.	2	2	2			Total	84	92	92
6	I have gotten a lot of personal recognition in my community or at my job.	5	5	5
7	I am unhappy with my appearance.	5	5	5
8	My diet is not nutritionally sound.	5	5	5
9	I feel in control of my eating behavior.	3	3	3
10	Routinely, I engage in active exercise three or more times each week.	1	1	1
11	My mood is generally depressed.	1	3	3
12	I frequently experience anxiety.	1	3	3
13	Most things that happen to me are out of my control.	1	5	5
14	I am content with the frequency of my sexual interactions with a partner.	5	5	5
15	I currently experience phisical discomfort or pain during sexual activity.	1	1	1
16	I beileve I have no control over my physical health.	5	5	5
17	I am proud of my occupational accomplishments.	3	3	3
18	I consider my life stimulating.	5	5	5
19	I continue to set new personal goals for myself.	5	5	5
20	I expect that good things will happen in my life.	5	5	5
21	I feel physically well.	5	5	5
22	I feel physically fit.	5	5	5
23	I continue to set new prpfessional goals for myself.	5	5	5
	Total Sum	84	92	92
Code	Patient Name
27	MAR	Visit 1	Visit 3	Visit 4				Visit 1	Visit 3	Visit 4
1	I am able to control things in my life that are important to me.	3	3				Occupational Qol	25	25	0
2	I feel challenged by my work.	2	2				Health Qol	25	25	0
3	I beileve my work benefits society.	5	5				Emotional Qol	19	19	0
4	I am not content with my sexual life.	3	3				Sexual Qol	9	9	0
5	I am content with my romantic life.	3	3				Total	78	78	0
6	I have gotten a lot of personal recognition in my community or at my job.	5	5
7	I am unhappy with my appearance.	5	5
8	My diet is not nutritionally sound.	5	5
9	I feel in control of my eating behavior.	3	3
10	Routinely, I engage in active exercise three or more times each week.	1	1
11	My mood is generally depressed.	1	1
12	I frequently experience anxiety.	3	3
13	Most things that happen to me are out of my control.	3	3
14	I am content with the frequency of my sexual interactions with a partner.	3	3
15	I currently experience phisical discomfort or pain during sexual activity.	4	4
16	I beileve I have no control over my physical health.	4	4
17	I am proud of my occupational accomplishments.	4	4
18	I consider my life stimulating.	4	4
19	I continue to set new personal goals for myself.	4	4
20	I expect that good things will happen in my life.	5	5
21	I feel physically well.	3	3
22	I feel physically fit.	4	4
23	I continue to set new prpfessional goals for myself.	1	1
	Total Sum	78	78
Code	Patient Name
28	NAC	Visit 1	Visit 3	Visit 4				Visit 1	Visit 3	Visit 4
1	I am able to control things in my life that are important to me.	5	5	5			Occupational Qol	17	23	22
2	I feel challenged by my work.	1	1	1			Health Qol	23	26	30
3	I beileve my work benefits society.	2	3	1			Emotional Qol	21	24	26
4	I am not content with my sexual life.	1	1	1			Sexual Qol	3	3	3
5	I am content with my romantic life.	1	1	1			Total	64	76	81
6	I have gotten a lot of personal recognition in my community or at my job.	2	2	3
7	I am unhappy with my appearance.	5	5	5
8	My diet is not nutritionally sound.	5	5	5
9	I feel in control of my eating behavior.	1	3	5
10	Routinely, I engage in active exercise three or more times each week.	1	1	1
11	My mood is generally depressed.	1	3	4
12	I frequently experience anxiety.	2	3	4
13	Most things that happen to me are out of my control.	5	5	5
14	I am content with the frequency of my sexual interactions with a partner.	1	1	1
15	I currently experience phisical discomfort or pain during sexual activity.	3	3	3
16	I beileve I have no control over my physical health.	2	4	5
17	I am proud of my occupational accomplishments.	2	3	4
18	I consider my life stimulating.	3	5	5
19	I continue to set new personal goals for myself.	4	5	5
20	I expect that good things will happen in my life.	5	5	5
21	I feel physically well.	5	4	4
22	I feel physically fit.	4	4	5
23	I continue to set new prpfessional goals for myself.	3	4	3
	Total Sum	64	76	81
Code	Patient Name
29	MMK	Visit 1	Visit 3	Visit 4				Visit 1	Visit 3	Visit 4
1	I am able to control things in my life that are important to me.	5	5	5			Occupational Qol	25	25	25
2	I feel challenged by my work.	3	3	3			Health Qol	16	16	16
3	I beileve my work benefits society.	5	5	5			Emotional Qol	23	23	23
4	I am not content with my sexual life.	4	4	4			Sexual Qol	8	8	8
5	I am content with my romantic life.	1	1	1			Total	72	72	72
6	I have gotten a lot of personal recognition in my community or at my job.	3	3	3
7	I am unhappy with my appearance.	3	3	3
8	My diet is not nutritionally sound.	2	2	2
9	I feel in control of my eating behavior.	1	1	1
10	Routinely, I engage in active exercise three or more times each week.	1	1	1
11	My mood is generally depressed.	3	3	3
12	I frequently experience anxiety.	2	2	2
13	Most things that happen to me are out of my control.	5	5	5
14	I am content with the frequency of my sexual interactions with a partner.	3	3	3
15	I currently experience phisical discomfort or pain during sexual activity.	4	4	4
16	I beileve I have no control over my physical health.	3	3	3
17	I am proud of my occupational accomplishments.	4	4	4
18	I consider my life stimulating.	5	5	5
19	I continue to set new personal goals for myself.	3	3	3
20	I expect that good things will happen in my life.	4	4	4
21	I feel physically well.	3	3	3
22	I feel physically fit.	3	3	3
23	I continue to set new prpfessional goals for myself.	2	2	2
	Total Sum	72	72	72
Code	Patient Name
30	MZT	Visit 1	Visit 3	Visit 4				Visit 1	Visit 3	Visit 4
1	I am able to control things in my life that are important to me.	5	5	5			Occupational Qol	17	24	27
2	I feel challenged by my work.	2	2	2			Health Qol	24	24	29
3	I beileve my work benefits society.	4	4	4			Emotional Qol	21	24	25
4	I am not content with my sexual life.	1	1	1			Sexual Qol	3	3	3
5	I am content with my romantic life.	1	1	1			Total	65	75	84
6	I have gotten a lot of personal recognition in my community or at my job.	5	5	5
7	I am unhappy with my appearance.	5	5	5
8	My diet is not nutritionally sound.	3	3	3
9	I feel in control of my eating behavior.	5	5	5
10	Routinely, I engage in active exercise three or more times each week.	2	2	2
11	My mood is generally depressed.	3	4	5
12	I frequently experience anxiety.	2	4	4
13	Most things that happen to me are out of my control.	5	5	5
14	I am content with the frequency of my sexual interactions with a partner.	1	1	1
15	I currently experience phisical discomfort or pain during sexual activity.	1	1	1
16	I beileve I have no control over my physical health.	4	4	4
17	I am proud of my occupational accomplishments.	2	2	2
18	I consider my life stimulating.	2	4	4
19	I continue to set new personal goals for myself.	1	4	5
20	I expect that good things will happen in my life.	5	5	5
21	I feel physically well.	2	2	5
22	I feel physically fit.	3	3	5
23	I continue to set new prpfessional goals for myself.	1	3	5
	Total Sum	65	75	84
Code	Patient Name
31	PRD	Visit 1	Visit 3	Visit 4				Visit 1	Visit 3	Visit 4
1	I am able to control things in my life that are important to me.	2	4	4			Occupational Qol	10	15	19
2	I feel challenged by my work.	1	1	1			Health Qol	16	20	28
3	I beileve my work benefits society.	1	1	1			Emotional Qol	13	21	25
4	I am not content with my sexual life.	3	4	4			Sexual Qol	7	8	11
5	I am content with my romantic life.	1	1	3			Total	46	64	83
6	I have gotten a lot of personal recognition in my community or at my job.	1	3	4
7	I am unhappy with my appearance.	3	3	4
8	My diet is not nutritionally sound.	3	3	4
9	I feel in control of my eating behavior.	1	3	4
10	Routinely, I engage in active exercise three or more times each week.	1	1	4
11	My mood is generally depressed.	1	3	4
12	I frequently experience anxiety.	1	3	4
13	Most things that happen to me are out of my control.	2	4	4
14	I am content with the frequency of my sexual interactions with a partner.	3	3	4
15	I currently experience phisical discomfort or pain during sexual activity.	4	3	4
16	I beileve I have no control over my physical health.	2	3	4
17	I am proud of my occupational accomplishments.	2	2	2
18	I consider my life stimulating.	2	3	5
19	I continue to set new personal goals for myself.	2	4	5
20	I expect that good things will happen in my life.	3	4	5
21	I feel physically well.	3	4	4
22	I feel physically fit.	3	3	4
23	I continue to set new prpfessional goals for myself.	1	1	1
	Total Sum	46	64	83
Code	Patient Name
32	ADT	Visit 1	Visit 3	Visit 4				Visit 1	Visit 3	Visit 4
1	I am able to control things in my life that are important to me.	3	3	3			Occupational Qol	33	33	33
2	I feel challenged by my work.	3	3	3			Health Qol	34	34	32
3	I beileve my work benefits society.	5	5	5			Emotional Qol	19	19	23
4	I am not content with my sexual life.	5	5	5			Sexual Qol	10	10	12
5	I am content with my romantic life.	3	3	3			Total	96	96	100
6	I have gotten a lot of personal recognition in my community or at my job.	5	5	5
7	I am unhappy with my appearance.	5	5	5
8	My diet is not nutritionally sound.	5	5	5
9	I feel in control of my eating behavior.	5	5	5
10	Routinely, I engage in active exercise three or more times each week.	4	4	3
11	My mood is generally depressed.	1	1	4
12	I frequently experience anxiety.	2	2	4
13	Most things that happen to me are out of my control.	3	3	3
14	I am content with the frequency of my sexual interactions with a partner.	2	2	4
15	I currently experience phisical discomfort or pain during sexual activity.	5	5	4
16	I beileve I have no control over my physical health.	5	5	4
17	I am proud of my occupational accomplishments.	5	5	5
18	I consider my life stimulating.	5	5	5
19	I continue to set new personal goals for myself.	5	5	5
20	I expect that good things will happen in my life.	5	5	5
21	I feel physically well.	5	5	5
22	I feel physically fit.	5	5	5
23	I continue to set new prpfessional goals for myself.	5	5	5
	Total Sum	96	96	100
Code	Patient Name
33	FIO	Visit 1	Visit 3	Visit 4				Visit 1	Visit 3	Visit 4
1	I am able to control things in my life that are important to me.	4	4	4			Occupational Qol	18	22	27
2	I feel challenged by my work.	3	3	3			Health Qol	17	24	30
3	I beileve my work benefits society.	3	3	3			Emotional Qol	19	24	26
4	I am not content with my sexual life.	5	5	5			Sexual Qol	12	12	12
5	I am content with my romantic life.	2	2	2			Total	66	82	95
6	I have gotten a lot of personal recognition in my community or at my job.	4	5	5
7	I am unhappy with my appearance.	3	4	5
8	My diet is not nutritionally sound.	4	4	5
9	I feel in control of my eating behavior.	1	4	5
10	Routinely, I engage in active exercise three or more times each week.	1	1	1
11	My mood is generally depressed.	1	3	4
12	I frequently experience anxiety.	1	3	4
13	Most things that happen to me are out of my control.	4	4	4
14	I am content with the frequency of my sexual interactions with a partner.	5	5	5
15	I currently experience phisical discomfort or pain during sexual activity.	5	5	5
16	I beileve I have no control over my physical health.	3	4	4
17	I am proud of my occupational accomplishments.	3	3	5
18	I consider my life stimulating.	3	4	5
19	I continue to set new personal goals for myself.	1	3	5
20	I expect that good things will happen in my life.	4	5	5
21	I feel physically well.	3	4	5
22	I feel physically fit.	2	3	5
23	I continue to set new prpfessional goals for myself.	1	1	1
	Total Sum	66	82	95
Code	Patient Name
34	IRG	Visit 1	Visit 3	Visit 4				Visit 1	Visit 3	Visit 4
1	I am able to control things in my life that are important to me.	3	3	4			Occupational Qol	32	32	34
2	I feel challenged by my work.	4	4	5			Health Qol	32	32	32
3	I beileve my work benefits society.	5	5	5			Emotional Qol	16	16	24
4	I am not content with my sexual life.	1	1	1			Sexual Qol	3	3	3
5	I am content with my romantic life.	1	1	1			Total	83	83	93
6	I have gotten a lot of personal recognition in my community or at my job.	4	4	5
7	I am unhappy with my appearance.	5	5	5
8	My diet is not nutritionally sound.	5	5	5
9	I feel in control of my eating behavior.	5	5	5
10	Routinely, I engage in active exercise three or more times each week.	3	3	3
11	My mood is generally depressed.	1	1	4
12	I frequently experience anxiety.	3	3	4
13	Most things that happen to me are out of my control.	3	3	4
14	I am content with the frequency of my sexual interactions with a partner.	1	1	1
15	I currently experience phisical discomfort or pain during sexual activity.	1	1	3
16	I beileve I have no control over my physical health.	4	4	4
17	I am proud of my occupational accomplishments.	5	5	5
18	I consider my life stimulating.	4	4	4
19	I continue to set new personal goals for myself.	5	5	5
20	I expect that good things will happen in my life.	5	5	5
21	I feel physically well.	5	5	5
22	I feel physically fit.	5	5	5
23	I continue to set new prpfessional goals for myself.	5	5	5
	Total Sum	83	83	93
Code	Patient Name
35	AFB	Visit 1	Visit 3	Visit 4				Visit 1	Visit 3	Visit 4
1	I am able to control things in my life that are important to me.	4	5	5			Occupational Qol	25	27	30
2	I feel challenged by my work.	4	4	4			Health Qol	25	28	31
3	I beileve my work benefits society.	4	5	5			Emotional Qol	19	22	28
4	I am not content with my sexual life.	1	1	3			Sexual Qol	3	3	7
5	I am content with my romantic life.	1	1	1			Total	72	80	96
6	I have gotten a lot of personal recognition in my community or at my job.	4	5	5
7	I am unhappy with my appearance.	4	5	5
8	My diet is not nutritionally sound.	4	5	5
9	I feel in control of my eating behavior.	5	5	5
10	Routinely, I engage in active exercise three or more times each week.	1	1	1
11	My mood is generally depressed.	3	3	4
12	I frequently experience anxiety.	3	3	4
13	Most things that happen to me are out of my control.	4	5	5
14	I am content with the frequency of my sexual interactions with a partner.	1	1	3
15	I currently experience phisical discomfort or pain during sexual activity.	1	1	5
16	I beileve I have no control over my physical health.	4	4	5
17	I am proud of my occupational accomplishments.	4	4	5
18	I consider my life stimulating.	4	4	5
19	I continue to set new personal goals for myself.	3	4	5
20	I expect that good things will happen in my life.	4	5	5
21	I feel physically well.	3	4	5
22	I feel physically fit.	4	4	5
23	I continue to set new prpfessional goals for myself.	2	1	1
	Total Sum	72	80	96
Code	Patient Name
36	KHT	Visit 1	Visit 3	Visit 4				Visit 1	Visit 3	Visit 4
1	I am able to control things in my life that are important to me.	3	3	3			Occupational Qol	25	25	25
2	I feel challenged by my work.	4	4	4			Health Qol	15	17	17
3	I beileve my work benefits society.	5	5	5			Emotional Qol	21	24	24
4	I am not content with my sexual life.	1	1	1			Sexual Qol	3	3	3
5	I am content with my romantic life.	1	1	1			Total	64	69	69
6	I have gotten a lot of personal recognition in my community or at my job.	3	3	3
7	I am unhappy with my appearance.	4	4	4
8	My diet is not nutritionally sound.	2	2	2
9	I feel in control of my eating behavior.	1	1	1
10	Routinely, I engage in active exercise three or more times each week.	1	1	1
11	My mood is generally depressed.	4	5	5
12	I frequently experience anxiety.	4	5	5
13	Most things that happen to me are out of my control.	3	3	3
14	I am content with the frequency of my sexual interactions with a partner.	1	1	1
15	I currently experience phisical discomfort or pain during sexual activity.	3	3	3
16	I beileve I have no control over my physical health.	1	2	2
17	I am proud of my occupational accomplishments.	3	3	3
18	I consider my life stimulating.	3	3	3
19	I continue to set new personal goals for myself.	3	3	3
20	I expect that good things will happen in my life.	4	5	5
21	I feel physically well.	3	4	4
22	I feel physically fit.	3	3	3
23	I continue to set new prpfessional goals for myself.	4	4	4
	Total Sum	64	69	69
Code	Patient Name
37	ANG	Visit 1	Visit 3	Visit 4				Visit 1	Visit 3	Visit 4
1	I am able to control things in my life that are important to me.	5	5	5			Occupational Qol	33	33	34
2	I feel challenged by my work.	5	5	5			Health Qol	26	26	32
3	I beileve my work benefits society.	4	4	4			Emotional Qol	21	21	28
4	I am not content with my sexual life.	1	1	1			Sexual Qol	3	3	3
5	I am content with my romantic life.	1	1	1			Total	83	83	97
6	I have gotten a lot of personal recognition in my community or at my job.	5	5	5
7	I am unhappy with my appearance.	5	5	5
8	My diet is not nutritionally sound.	3	3	4
9	I feel in control of my eating behavior.	4	4	5
10	Routinely, I engage in active exercise three or more times each week.	3	3	3
11	My mood is generally depressed.	1	1	4
12	I frequently experience anxiety.	4	4	4
13	Most things that happen to me are out of my control.	5	5	5
14	I am content with the frequency of my sexual interactions with a partner.	1	1	1
15	I currently experience phisical discomfort or pain during sexual activity.	1	1	5
16	I beileve I have no control over my physical health.	3	3	5
17	I am proud of my occupational accomplishments.	4	4	5
18	I consider my life stimulating.	5	5	5
19	I continue to set new personal goals for myself.	5	5	5
20	I expect that good things will happen in my life.	5	5	5
21	I feel physically well.	4	4	5
22	I feel physically fit.	4	4	5
23	I continue to set new prpfessional goals for myself.	5	5	5
	Total Sum	83	83	97
Code	Patient Name
38	LEM	Visit 1	Visit 3	Visit 4				Visit 1	Visit 3	Visit 4
1	I am able to control things in my life that are important to me.	3	3	3			Occupational Qol	26	26	26
2	I feel challenged by my work.	3	3	3			Health Qol	24	24	24
3	I beileve my work benefits society.	5	5	5			Emotional Qol	21	21	21
4	I am not content with my sexual life.	2	2	2			Sexual Qol	6	6	6
5	I am content with my romantic life.	2	2	2			Total	77	77	77
6	I have gotten a lot of personal recognition in my community or at my job.	5	5	5
7	I am unhappy with my appearance.	4	4	4
8	My diet is not nutritionally sound.	4	4	4
9	I feel in control of my eating behavior.	4	4	4
10	Routinely, I engage in active exercise three or more times each week.	1	1	1
11	My mood is generally depressed.	3	3	3
12	I frequently experience anxiety.	3	3	3
13	Most things that happen to me are out of my control.	3	3	3
14	I am content with the frequency of my sexual interactions with a partner.	2	2	2
15	I currently experience phisical discomfort or pain during sexual activity.	4	4	4
16	I beileve I have no control over my physical health.	4	4	4
17	I am proud of my occupational accomplishments.	4	4	4
18	I consider my life stimulating.	3	3	3
19	I continue to set new personal goals for myself.	3	3	3
20	I expect that good things will happen in my life.	5	5	5
21	I feel physically well.	3	3	3
22	I feel physically fit.	4	4	4
23	I continue to set new prpfessional goals for myself.	3	3	3
	Total Sum	77	77	77
Code	Patient Name
39	KAA	Visit 1	Visit 3	Visit 4				Visit 1	Visit 3	Visit 4
1	I am able to control things in my life that are important to me.	3	4	4			Occupational Qol	19	31	35
2	I feel challenged by my work.	3	5	5			Health Qol	17	26	30
3	I beileve my work benefits society.	3	5	5			Emotional Qol	15	25	24
4	I am not content with my sexual life.	3	4	5			Sexual Qol	9	10	12
5	I am content with my romantic life.	3	2	2			Total	60	92	101
6	I have gotten a lot of personal recognition in my community or at my job.	3	4	5
7	I am unhappy with my appearance.	3	4	5
8	My diet is not nutritionally sound.	3	4	5
9	I feel in control of my eating behavior.	2	4	4
10	Routinely, I engage in active exercise three or more times each week.	1	1	1
11	My mood is generally depressed.	2	4	4
12	I frequently experience anxiety.	2	4	4
13	Most things that happen to me are out of my control.	3	4	4
14	I am content with the frequency of my sexual interactions with a partner.	3	4	5
15	I currently experience phisical discomfort or pain during sexual activity.	2	4	3
16	I beileve I have no control over my physical health.	3	4	5
17	I am proud of my occupational accomplishments.	3	4	5
18	I consider my life stimulating.	3	5	5
19	I continue to set new personal goals for myself.	2	5	5
20	I expect that good things will happen in my life.	3	5	5
21	I feel physically well.	3	5	5
22	I feel physically fit.	2	4	5
23	I continue to set new prpfessional goals for myself.	2	3	5
	Total Sum	60	92	101
Code	Patient Name
40	ELK	Visit 1	Visit 3	Visit 4				Visit 1	Visit 3	Visit 4
1	I am able to control things in my life that are important to me.	3	4	3			Occupational Qol	30	31	27
2	I feel challenged by my work.	4	5	5			Health Qol	26	28	29
3	I beileve my work benefits society.	3	3	3			Emotional Qol	18	19	18
4	I am not content with my sexual life.	1	1	1			Sexual Qol	3	3	3
5	I am content with my romantic life.	1	1	1			Total	77	81	77
6	I have gotten a lot of personal recognition in my community or at my job.	5	5	5
7	I am unhappy with my appearance.	5	5	5
8	My diet is not nutritionally sound.	3	3	5
9	I feel in control of my eating behavior.	2	2	2
10	Routinely, I engage in active exercise three or more times each week.	5	5	5
11	My mood is generally depressed.	3	3	3
12	I frequently experience anxiety.	3	3	3
13	Most things that happen to me are out of my control.	3	3	3
14	I am content with the frequency of my sexual interactions with a partner.	1	1	1
15	I currently experience phisical discomfort or pain during sexual activity.	1	1	1
16	I beileve I have no control over my physical health.	5	5	4
17	I am proud of my occupational accomplishments.	4	4	3
18	I consider my life stimulating.	5	5	3
19	I continue to set new personal goals for myself.	5	5	4
20	I expect that good things will happen in my life.	5	5	5
21	I feel physically well.	2	3	3
22	I feel physically fit.	4	5	5
23	I continue to set new prpfessional goals for myself.	4	4	4
	Total Sum	77	81	77
Code	Patient Name
41	NOK	Visit 1	Visit 3	Visit 4				Visit 1	Visit 3	Visit 4
1	I am able to control things in my life that are important to me.	3	3	3			Occupational Qol	18	18	18
2	I feel challenged by my work.	1	1	1			Health Qol	19	19	19
3	I beileve my work benefits society.	3	3	3			Emotional Qol	14	14	14
4	I am not content with my sexual life.	1	1	1			Sexual Qol	3	3	3
5	I am content with my romantic life.	1	1	1			Total	54	54	54
6	I have gotten a lot of personal recognition in my community or at my job.	3	3	3
7	I am unhappy with my appearance.	3	3	3
8	My diet is not nutritionally sound.	3	3	3
9	I feel in control of my eating behavior.	3	3	3
10	Routinely, I engage in active exercise three or more times each week.	1	1	1
11	My mood is generally depressed.	1	1	1
12	I frequently experience anxiety.	1	1	1
13	Most things that happen to me are out of my control.	3	3	3
14	I am content with the frequency of my sexual interactions with a partner.	1	1	1
15	I currently experience phisical discomfort or pain during sexual activity.	3	3	3
16	I beileve I have no control over my physical health.	3	3	3
17	I am proud of my occupational accomplishments.	3	3	3
18	I consider my life stimulating.	4	4	4
19	I continue to set new personal goals for myself.	3	3	3
20	I expect that good things will happen in my life.	3	3	3
21	I feel physically well.	3	3	3
22	I feel physically fit.	3	3	3
23	I continue to set new prpfessional goals for myself.	1	1	1
	Total Sum	54	54	54
Code	Patient Name
42	KHL	Visit 1	Visit 3	Visit 4				Visit 1	Visit 3	Visit 4
1	I am able to control things in my life that are important to me.	5	5	5			Occupational Qol	35	35	35
2	I feel challenged by my work.	5	5	5			Health Qol	25	26	26
3	I beileve my work benefits society.	5	5	5			Emotional Qol	14	14	14
4	I am not content with my sexual life.	5	5	5			Sexual Qol	12	12	12
5	I am content with my romantic life.	3	3	3			Total	86	87	87
6	I have gotten a lot of personal recognition in my community or at my job.	5	5	5
7	I am unhappy with my appearance.	5	5	5
8	My diet is not nutritionally sound.	5	5	5
9	I feel in control of my eating behavior.	3	3	3
10	Routinely, I engage in active exercise three or more times each week.	1	1	1
11	My mood is generally depressed.	1	1	1
12	I frequently experience anxiety.	1	1	1
13	Most things that happen to me are out of my control.	1	1	1
14	I am content with the frequency of my sexual interactions with a partner.	4	4	4
15	I currently experience phisical discomfort or pain during sexual activity.	1	1	1
16	I beileve I have no control over my physical health.	2	2	2
17	I am proud of my occupational accomplishments.	5	5	5
18	I consider my life stimulating.	5	5	5
19	I continue to set new personal goals for myself.	5	5	5
20	I expect that good things will happen in my life.	5	5	5
21	I feel physically well.	4	5	5
22	I feel physically fit.	5	5	5
23	I continue to set new prpfessional goals for myself.	5	5	5
	Total Sum	86	87	87
Code	Patient Name
43	MAT	Visit 1	Visit 3	Visit 4				Visit 1	Visit 3	Visit 4
1	I am able to control things in my life that are important to me.	5	5	5			Occupational Qol	27	27	27
2	I feel challenged by my work.	3	3	3			Health Qol	33	33	33
3	I beileve my work benefits society.	3	3	3			Emotional Qol	21	23	23
4	I am not content with my sexual life.	5	5	5			Sexual Qol	10	11	11
5	I am content with my romantic life.	2	3	3			Total	91	94	94
6	I have gotten a lot of personal recognition in my community or at my job.	5	5	5
7	I am unhappy with my appearance.	5	5	5
8	My diet is not nutritionally sound.	5	5	5
9	I feel in control of my eating behavior.	5	5	5
10	Routinely, I engage in active exercise three or more times each week.	3	3	3
11	My mood is generally depressed.	3	4	4
12	I frequently experience anxiety.	3	4	4
13	Most things that happen to me are out of my control.	2	2	2
14	I am content with the frequency of my sexual interactions with a partner.	3	3	3
15	I currently experience phisical discomfort or pain during sexual activity.	3	3	3
16	I beileve I have no control over my physical health.	5	5	5
17	I am proud of my occupational accomplishments.	5	5	5
18	I consider my life stimulating.	5	5	5
19	I continue to set new personal goals for myself.	5	5	5
20	I expect that good things will happen in my life.	5	5	5
21	I feel physically well.	5	5	5
22	I feel physically fit.	5	5	5
23	I continue to set new prpfessional goals for myself.	1	1	1
	Total Sum	91	94	94
Code	Patient Name
44	KHN	Visit 1	Visit 3	Visit 4				Visit 1	Visit 3	Visit 4
1	I am able to control things in my life that are important to me.	4	4	5			Occupational Qol	35	35	35
2	I feel challenged by my work.	5	5	5			Health Qol	22	27	34
3	I beileve my work benefits society.	5	5	5			Emotional Qol	21	22	30
4	I am not content with my sexual life.	3	3	4			Sexual Qol	7	7	10
5	I am content with my romantic life.	1	1	1			Total	85	91	109
6	I have gotten a lot of personal recognition in my community or at my job.	5	5	5
7	I am unhappy with my appearance.	1	3	5
8	My diet is not nutritionally sound.	2	3	5
9	I feel in control of my eating behavior.	4	4	5
10	Routinely, I engage in active exercise three or more times each week.	4	4	4
11	My mood is generally depressed.	4	4	5
12	I frequently experience anxiety.	4	4	5
13	Most things that happen to me are out of my control.	3	4	5
14	I am content with the frequency of my sexual interactions with a partner.	3	3	5
15	I currently experience phisical discomfort or pain during sexual activity.	1	1	5
16	I beileve I have no control over my physical health.	1	3	5
17	I am proud of my occupational accomplishments.	5	5	5
18	I consider my life stimulating.	5	5	5
19	I continue to set new personal goals for myself.	5	5	5
20	I expect that good things will happen in my life.	5	5	5
21	I feel physically well.	5	5	5
22	I feel physically fit.	5	5	5
23	I continue to set new prpfessional goals for myself.	5	5	5
	Total Sum	85	91	109
Code	Patient Name
45	MZB	Visit 1	Visit 3	Visit 4				Visit 1	Visit 3	Visit 4
1	I am able to control things in my life that are important to me.	5	5				Occupational Qol	28	24	0
2	I feel challenged by my work.	5	5				Health Qol	21	19	0
3	I beileve my work benefits society.	5	5				Emotional Qol	23	22	0
4	I am not content with my sexual life.	1	1				Sexual Qol	6	5	0
5	I am content with my romantic life.	1	1				Total	78	70	0
6	I have gotten a lot of personal recognition in my community or at my job.	5	5
7	I am unhappy with my appearance.	5	5
8	My diet is not nutritionally sound.	2	2
9	I feel in control of my eating behavior.	1	1
10	Routinely, I engage in active exercise three or more times each week.	2	1
11	My mood is generally depressed.	1	2
12	I frequently experience anxiety.	4	2
13	Most things that happen to me are out of my control.	5	5
14	I am content with the frequency of my sexual interactions with a partner.	4	3
15	I currently experience phisical discomfort or pain during sexual activity.	3	3
16	I beileve I have no control over my physical health.	2	4
17	I am proud of my occupational accomplishments.	1	1
18	I consider my life stimulating.	5	3
19	I continue to set new personal goals for myself.	5	3
20	I expect that good things will happen in my life.	5	5
21	I feel physically well.	4	3
22	I feel physically fit.	5	3
23	I continue to set new prpfessional goals for myself.	2	2
	Total Sum	78	70
Code	Patient Name
46	ELB	Visit 1	Visit 3	Visit 4				Visit 1	Visit 3	Visit 4
1	I am able to control things in my life that are important to me.	2	2	5			Occupational Qol	27	27	35
2	I feel challenged by my work.	1	1	5			Health Qol	25	26	31
3	I beileve my work benefits society.	1	1	5			Emotional Qol	14	14	27
4	I am not content with my sexual life.	3	3	3			Sexual Qol	8	8	9
5	I am content with my romantic life.	1	1	1			Total	74	75	102
6	I have gotten a lot of personal recognition in my community or at my job.	5	5	5
7	I am unhappy with my appearance.	4	4	5
8	My diet is not nutritionally sound.	4	4	5
9	I feel in control of my eating behavior.	3	3	5
10	Routinely, I engage in active exercise three or more times each week.	1	1	1
11	My mood is generally depressed.	1	1	5
12	I frequently experience anxiety.	1	1	2
13	Most things that happen to me are out of my control.	2	2	5
14	I am content with the frequency of my sexual interactions with a partner.	4	4	5
15	I currently experience phisical discomfort or pain during sexual activity.	3	3	5
16	I beileve I have no control over my physical health.	4	4	5
17	I am proud of my occupational accomplishments.	5	5	5
18	I consider my life stimulating.	5	5	5
19	I continue to set new personal goals for myself.	5	5	5
20	I expect that good things will happen in my life.	5	5	5
21	I feel physically well.	5	5	5
22	I feel physically fit.	4	5	5
23	I continue to set new prpfessional goals for myself.	5	5	5
	Total Sum	74	75	102
Code	Patient Name
47	NIZ	Visit 1	Visit 3	Visit 4				Visit 1	Visit 3	Visit 4
1	I am able to control things in my life that are important to me.	3	3	3			Occupational Qol	25	25	29
2	I feel challenged by my work.	5	5	5			Health Qol	25	25	27
3	I beileve my work benefits society.	5	5	5			Emotional Qol	14	15	20
4	I am not content with my sexual life.	1	1	1			Sexual Qol	3	3	3
5	I am content with my romantic life.	1	1	1			Total	67	68	79
6	I have gotten a lot of personal recognition in my community or at my job.	3	3	5
7	I am unhappy with my appearance.	4	4	5
8	My diet is not nutritionally sound.	3	3	5
9	I feel in control of my eating behavior.	5	5	5
10	Routinely, I engage in active exercise three or more times each week.	3	3	1
11	My mood is generally depressed.	3	3	5
12	I frequently experience anxiety.	1	2	5
13	Most things that happen to me are out of my control.	3	3	3
14	I am content with the frequency of my sexual interactions with a partner.	1	1	1
15	I currently experience phisical discomfort or pain during sexual activity.	1	1	1
16	I beileve I have no control over my physical health.	4	4	5
17	I am proud of my occupational accomplishments.	3	3	5
18	I consider my life stimulating.	3	3	3
19	I continue to set new personal goals for myself.	3	3	3
20	I expect that good things will happen in my life.	3	3	3
21	I feel physically well.	3	3	3
22	I feel physically fit.	3	3	3
23	I continue to set new prpfessional goals for myself.	3	3	3
	Total Sum	67	68	79
Code	Patient Name
48	CIL	Visit 1	Visit 3	Visit 4				Visit 1	Visit 3	Visit 4
1	I am able to control things in my life that are important to me.	5	5	5			Occupational Qol	15	15	15
2	I feel challenged by my work.	1	1	1			Health Qol	24	24	24
3	I beileve my work benefits society.	1	1	1			Emotional Qol	20	20	20
4	I am not content with my sexual life.	1	1	1			Sexual Qol	3	3	3
5	I am content with my romantic life.	1	1	1			Total	62	62	62
6	I have gotten a lot of personal recognition in my community or at my job.	3	3	3
7	I am unhappy with my appearance.	5	5	5
8	My diet is not nutritionally sound.	4	4	4
9	I feel in control of my eating behavior.	4	4	4
10	Routinely, I engage in active exercise three or more times each week.	1	1	1
11	My mood is generally depressed.	1	1	1
12	I frequently experience anxiety.	1	1	1
13	Most things that happen to me are out of my control.	5	5	5
14	I am content with the frequency of my sexual interactions with a partner.	1	1	1
15	I currently experience phisical discomfort or pain during sexual activity.	3	3	3
16	I beileve I have no control over my physical health.	2	2	2
17	I am proud of my occupational accomplishments.	1	1	1
18	I consider my life stimulating.	4	4	4
19	I continue to set new personal goals for myself.	4	4	4
20	I expect that good things will happen in my life.	5	5	5
21	I feel physically well.	3	3	3
22	I feel physically fit.	5	5	5
23	I continue to set new prpfessional goals for myself.	1	1	1
	Total Sum	62	62	62
Code	Patient Name
49	LUT	Visit 1	Visit 3	Visit 4				Visit 1	Visit 3	Visit 4
1	I am able to control things in my life that are important to me.	5	5	5			Occupational Qol	27	28	33
2	I feel challenged by my work.	3	3	5			Health Qol	29	29	21
3	I beileve my work benefits society.	3	3	5			Emotional Qol	29	29	28
4	I am not content with my sexual life.	5	5	5			Sexual Qol	12	12	11
5	I am content with my romantic life.	2	2	1			Total	97	98	93
6	I have gotten a lot of personal recognition in my community or at my job.	5	5	3
7	I am unhappy with my appearance.	5	5	3
8	My diet is not nutritionally sound.	5	5	5
9	I feel in control of my eating behavior.	3	4	1
10	Routinely, I engage in active exercise three or more times each week.	3	2	1
11	My mood is generally depressed.	4	4	5
12	I frequently experience anxiety.	5	5	5
13	Most things that happen to me are out of my control.	5	5	5
14	I am content with the frequency of my sexual interactions with a partner.	5	5	5
15	I currently experience phisical discomfort or pain during sexual activity.	5	5	3
16	I beileve I have no control over my physical health.	3	3	3
17	I am proud of my occupational accomplishments.	5	5	5
18	I consider my life stimulating.	5	5	5
19	I continue to set new personal goals for myself.	3	4	5
20	I expect that good things will happen in my life.	5	5	5
21	I feel physically well.	5	5	5
22	I feel physically fit.	5	5	3
23	I continue to set new prpfessional goals for myself.	3	3	5
	Total Sum	97	98	93
Code	Patient Name
50	NAT	Visit 1	Visit 3	Visit 4				Visit 1	Visit 3	Visit 4
1	I am able to control things in my life that are important to me.	5	5	5			Occupational Qol	19	21	23
2	I feel challenged by my work.	1	1	1			Health Qol	27	27	28
3	I beileve my work benefits society.	1	1	1			Emotional Qol	18	20	22
4	I am not content with my sexual life.	1	1	1			Sexual Qol	3	3	3
5	I am content with my romantic life.	1	1	1			Total	67	71	76
6	I have gotten a lot of personal recognition in my community or at my job.	5	5	5
7	I am unhappy with my appearance.	5	5	5
8	My diet is not nutritionally sound.	5	5	5
9	I feel in control of my eating behavior.	5	5	5
10	Routinely, I engage in active exercise three or more times each week.	1	1	1
11	My mood is generally depressed.	1	2	3
12	I frequently experience anxiety.	1	2	3
13	Most things that happen to me are out of my control.	5	5	5
14	I am content with the frequency of my sexual interactions with a partner.	1	1	1
15	I currently experience phisical discomfort or pain during sexual activity.	1	1	1
16	I beileve I have no control over my physical health.	3	3	4
17	I am proud of my occupational accomplishments.	3	3	5
18	I consider my life stimulating.	5	5	5
19	I continue to set new personal goals for myself.	3	4	5
20	I expect that good things will happen in my life.	5	5	5
21	I feel physically well.	3	4	4
22	I feel physically fit.	5	4	4
23	I continue to set new prpfessional goals for myself.	1	2	1
	Total Sum	67	71	76
Code	Patient Name
51	VIM	Visit 1	Visit 3	Visit 4				Visit 1	Visit 3	Visit 4
1	I am able to control things in my life that are important to me.	1	1	3			Occupational Qol	33	33	34
2	I feel challenged by my work.	3	3	4			Health Qol	29	29	32
3	I beileve my work benefits society.	5	5	5			Emotional Qol	14	14	23
4	I am not content with my sexual life.	1	1	1			Sexual Qol	3	3	3
5	I am content with my romantic life.	1	1	1			Total	79	79	92
6	I have gotten a lot of personal recognition in my community or at my job.	5	5	5
7	I am unhappy with my appearance.	5	5	5
8	My diet is not nutritionally sound.	5	5	5
9	I feel in control of my eating behavior.	5	5	5
10	Routinely, I engage in active exercise three or more times each week.	3	3	3
11	My mood is generally depressed.	1	1	4
12	I frequently experience anxiety.	5	5	4
13	Most things that happen to me are out of my control.	1	1	3
14	I am content with the frequency of my sexual interactions with a partner.	1	1	1
15	I currently experience phisical discomfort or pain during sexual activity.	1	1	4
16	I beileve I have no control over my physical health.	3	3	4
17	I am proud of my occupational accomplishments.	5	5	5
18	I consider my life stimulating.	5	5	5
19	I continue to set new personal goals for myself.	5	5	5
20	I expect that good things will happen in my life.	5	5	5
21	I feel physically well.	3	3	5
22	I feel physically fit.	5	5	5
23	I continue to set new prpfessional goals for myself.	5	5	5
	Total Sum	79	79	92
Code	Patient Name
52	EKJ	Visit 1	Visit 3	Visit 4				Visit 1	Visit 3	Visit 4
1	I am able to control things in my life that are important to me.	5	5	5			Occupational Qol	35	35	35
2	I feel challenged by my work.	5	5	5			Health Qol	29	30	30
3	I beileve my work benefits society.	5	5	5			Emotional Qol	28	28	28
4	I am not content with my sexual life.	5	5	5			Sexual Qol	12	12	12
5	I am content with my romantic life.	2	2	2			Total	104	105	105
6	I have gotten a lot of personal recognition in my community or at my job.	5	5	5
7	I am unhappy with my appearance.	4	5	5
8	My diet is not nutritionally sound.	4	4	4
9	I feel in control of my eating behavior.	5	5	5
10	Routinely, I engage in active exercise three or more times each week.	4	4	4
11	My mood is generally depressed.	5	5	5
12	I frequently experience anxiety.	3	3	3
13	Most things that happen to me are out of my control.	5	5	5
14	I am content with the frequency of my sexual interactions with a partner.	5	5	5
15	I currently experience phisical discomfort or pain during sexual activity.	5	5	5
16	I beileve I have no control over my physical health.	5	5	5
17	I am proud of my occupational accomplishments.	5	5	5
18	I consider my life stimulating.	5	5	5
19	I continue to set new personal goals for myself.	5	5	5
20	I expect that good things will happen in my life.	5	5	5
21	I feel physically well.	3	3	3
22	I feel physically fit.	4	4	4
23	I continue to set new prpfessional goals for myself.	5	5	5
	Total Sum	104	105	105
Code	Patient Name
53	NIJ	Visit 1	Visit 3	Visit 4				Visit 1	Visit 3	Visit 4
1	I am able to control things in my life that are important to me.	5	5	5			Occupational Qol	20	22	22
2	I feel challenged by my work.	1	1	1			Health Qol	21	21	21
3	I beileve my work benefits society.	1	1	1			Emotional Qol	22	26	26
4	I am not content with my sexual life.	1	2	2			Sexual Qol	3	6	6
5	I am content with my romantic life.	1	2	2			Total	66	75	75
6	I have gotten a lot of personal recognition in my community or at my job.	5	5	5
7	I am unhappy with my appearance.	4	4	4
8	My diet is not nutritionally sound.	3	3	3
9	I feel in control of my eating behavior.	4	4	4
10	Routinely, I engage in active exercise three or more times each week.	1	1	1
11	My mood is generally depressed.	3	4	4
12	I frequently experience anxiety.	3	4	4
13	Most things that happen to me are out of my control.	5	5	5
14	I am content with the frequency of my sexual interactions with a partner.	1	2	2
15	I currently experience phisical discomfort or pain during sexual activity.	1	3	3
16	I beileve I have no control over my physical health.	3	3	3
17	I am proud of my occupational accomplishments.	3	3	3
18	I consider my life stimulating.	3	4	4
19	I continue to set new personal goals for myself.	4	5	5
20	I expect that good things will happen in my life.	5	5	5
21	I feel physically well.	3	3	3
22	I feel physically fit.	3	3	3
23	I continue to set new prpfessional goals for myself.	3	3	3
	Total Sum	66	75	75
Code	Patient Name
54	IRG1	Visit 1	Visit 3	Visit 4				Visit 1	Visit 3	Visit 4
1	I am able to control things in my life that are important to me.	5	5	3			Occupational Qol	30	30	38
2	I feel challenged by my work.	5	5	3			Health Qol	21	21	22
3	I beileve my work benefits society.	5	5	5			Emotional Qol	28	28	21
4	I am not content with my sexual life.	2	2	1			Sexual Qol	7	7	3
5	I am content with my romantic life.	2	2	1			Total	86	86	84
6	I have gotten a lot of personal recognition in my community or at my job.	5	5	15
7	I am unhappy with my appearance.	4	4	2
8	My diet is not nutritionally sound.	2	2	3
9	I feel in control of my eating behavior.	2	2	3
10	Routinely, I engage in active exercise three or more times each week.	1	1	3
11	My mood is generally depressed.	5	5	5
12	I frequently experience anxiety.	3	3	4
13	Most things that happen to me are out of my control.	5	5	3
14	I am content with the frequency of my sexual interactions with a partner.	3	3	1
15	I currently experience phisical discomfort or pain during sexual activity.	5	5	1
16	I beileve I have no control over my physical health.	5	5	4
17	I am proud of my occupational accomplishments.	5	5	4
18	I consider my life stimulating.	4	4	4
19	I continue to set new personal goals for myself.	3	3	4
20	I expect that good things will happen in my life.	5	5	5
21	I feel physically well.	4	4	4
22	I feel physically fit.	3	3	3
23	I continue to set new prpfessional goals for myself.	3	3	3
	Total Sum	86	86	84
Code	Patient Name
55	SHN	Visit 1	Visit 3	Visit 4				Visit 1	Visit 3	Visit 4
1	I am able to control things in my life that are important to me.	3	4	4			Occupational Qol	33	35	35
2	I feel challenged by my work.	5	5	5			Health Qol	27	27	27
3	I beileve my work benefits society.	5	5	5			Emotional Qol	14	19	19
4	I am not content with my sexual life.	1	1	1			Sexual Qol	3	3	3
5	I am content with my romantic life.	1	1	1			Total	77	84	84
6	I have gotten a lot of personal recognition in my community or at my job.	5	5	5
7	I am unhappy with my appearance.	5	5	5
8	My diet is not nutritionally sound.	5	5	5
9	I feel in control of my eating behavior.	5	5	5
10	Routinely, I engage in active exercise three or more times each week.	1	1	1
11	My mood is generally depressed.	1	3	3
12	I frequently experience anxiety.	1	3	3
13	Most things that happen to me are out of my control.	3	3	3
14	I am content with the frequency of my sexual interactions with a partner.	1	1	1
15	I currently experience phisical discomfort or pain during sexual activity.	1	1	1
16	I beileve I have no control over my physical health.	1	1	1
17	I am proud of my occupational accomplishments.	5	5	5
18	I consider my life stimulating.	5	5	5
19	I continue to set new personal goals for myself.	5	5	5
20	I expect that good things will happen in my life.	5	5	5
21	I feel physically well.	5	5	5
22	I feel physically fit.	5	5	5
23	I continue to set new prpfessional goals for myself.	3	5	5
	Total Sum	77	84	84
Code	Patient Name
56	MAG	Visit 1	Visit 3	Visit 4				Visit 1	Visit 3	Visit 4
1	I am able to control things in my life that are important to me.	4	4	4			Occupational Qol	33	34	35
2	I feel challenged by my work.	5	5	5			Health Qol	18	26	31
3	I beileve my work benefits society.	5	5	5			Emotional Qol	17	23	26
4	I am not content with my sexual life.	3	4	5			Sexual Qol	9	10	12
5	I am content with my romantic life.	3	2	2			Total	77	93	104
6	I have gotten a lot of personal recognition in my community or at my job.	5	5	5
7	I am unhappy with my appearance.	5	5	5
8	My diet is not nutritionally sound.	3	4	5
9	I feel in control of my eating behavior.	1	4	5
10	Routinely, I engage in active exercise three or more times each week.	1	1	1
11	My mood is generally depressed.	1	3	4
12	I frequently experience anxiety.	1	3	4
13	Most things that happen to me are out of my control.	4	4	4
14	I am content with the frequency of my sexual interactions with a partner.	3	4	5
15	I currently experience phisical discomfort or pain during sexual activity.	2	4	5
16	I beileve I have no control over my physical health.	2	4	5
17	I am proud of my occupational accomplishments.	4	5	5
18	I consider my life stimulating.	5	5	5
19	I continue to set new personal goals for myself.	5	5	5
20	I expect that good things will happen in my life.	5	5	5
21	I feel physically well.	2	4	5
22	I feel physically fit.	4	4	5
23	I continue to set new prpfessional goals for myself.	4	4	5
	Total Sum	77	93	104
Code	Patient Name
57	ROM	Visit 1	Visit 3	Visit 4				Visit 1	Visit 3	Visit 4
1	I am able to control things in my life that are important to me.	5	5	5			Occupational Qol	26	26	23
2	I feel challenged by my work.	3	3	3			Health Qol	8	8	17
3	I beileve my work benefits society.	5	5	5			Emotional Qol	12	12	14
4	I am not content with my sexual life.	1	1	1			Sexual Qol	4	4	3
5	I am content with my romantic life.	1	1	1			Total	50	50	57
6	I have gotten a lot of personal recognition in my community or at my job.	5	5	5
7	I am unhappy with my appearance.	1	1	3
8	My diet is not nutritionally sound.	2	2	3
9	I feel in control of my eating behavior.	1	1	3
10	Routinely, I engage in active exercise three or more times each week.	1	1	1
11	My mood is generally depressed.	1	1	1
12	I frequently experience anxiety.	1	1	1
13	Most things that happen to me are out of my control.	1	1	5
14	I am content with the frequency of my sexual interactions with a partner.	2	2	1
15	I currently experience phisical discomfort or pain during sexual activity.	1	1	1
16	I beileve I have no control over my physical health.	1	1	1
17	I am proud of my occupational accomplishments.	4	4	3
18	I consider my life stimulating.	2	2	2
19	I continue to set new personal goals for myself.	4	4	2
20	I expect that good things will happen in my life.	3	3	1
21	I feel physically well.	1	1	3
22	I feel physically fit.	1	1	3
23	I continue to set new prpfessional goals for myself.	3	3	3
	Total Sum	50	50	57
Code	Patient Name
58	MAM	Visit 1	Visit 3	Visit 4				Visit 1	Visit 3	Visit 4
1	I am able to control things in my life that are important to me.	5	5	5			Occupational Qol	19	19	29
2	I feel challenged by my work.	1	1	3			Health Qol	26	26	31
3	I beileve my work benefits society.	4	4	5			Emotional Qol	22	23	27
4	I am not content with my sexual life.	1	1	1			Sexual Qol	3	3	3
5	I am content with my romantic life.	1	1	1			Total	70	71	90
6	I have gotten a lot of personal recognition in my community or at my job.	5	5	5
7	I am unhappy with my appearance.	5	5	5
8	My diet is not nutritionally sound.	4	4	5
9	I feel in control of my eating behavior.	4	4	5
10	Routinely, I engage in active exercise three or more times each week.	1	1	1
11	My mood is generally depressed.	5	5	4
12	I frequently experience anxiety.	1	2	4
13	Most things that happen to me are out of my control.	5	5	5
14	I am content with the frequency of my sexual interactions with a partner.	1	1	1
15	I currently experience phisical discomfort or pain during sexual activity.	1	1	4
16	I beileve I have no control over my physical health.	5	5	5
17	I am proud of my occupational accomplishments.	1	1	5
18	I consider my life stimulating.	5	5	5
19	I continue to set new personal goals for myself.	2	2	5
20	I expect that good things will happen in my life.	5	5	5
21	I feel physically well.	3	3	5
22	I feel physically fit.	4	4	5
23	I continue to set new prpfessional goals for myself.	1	1	1
	Total Sum	70	71	90
Code	Patient Name
59	GIB	Visit 1	Visit 3	Visit 4				Visit 1	Visit 3	Visit 4
1	I am able to control things in my life that are important to me.	5	5				Occupational Qol	21	21	0
2	I feel challenged by my work.	1	1				Health Qol	20	20	0
3	I beileve my work benefits society.	1	1				Emotional Qol	22	22	0
4	I am not content with my sexual life.	1	1				Sexual Qol	3	3	0
5	I am content with my romantic life.	1	1				Total	66	66	0
6	I have gotten a lot of personal recognition in my community or at my job.	2	2
7	I am unhappy with my appearance.	1	1
8	My diet is not nutritionally sound.	1	1
9	I feel in control of my eating behavior.	5	5
10	Routinely, I engage in active exercise three or more times each week.	1	1
11	My mood is generally depressed.	5	5
12	I frequently experience anxiety.	5	5
13	Most things that happen to me are out of my control.	1	1
14	I am content with the frequency of my sexual interactions with a partner.	1	1
15	I currently experience phisical discomfort or pain during sexual activity.	1	1
16	I beileve I have no control over my physical health.	5	5
17	I am proud of my occupational accomplishments.	5	5
18	I consider my life stimulating.	4	4
19	I continue to set new personal goals for myself.	4	4
20	I expect that good things will happen in my life.	5	5
21	I feel physically well.	4	4
22	I feel physically fit.	3	3
23	I continue to set new prpfessional goals for myself.	4	4
	Total Sum	66	66
Code	Patient Name
60	NEB	Visit 1	Visit 3	Visit 4				Visit 1	Visit 3	Visit 4
1	I am able to control things in my life that are important to me.	2	2				Occupational Qol	7	7	0
2	I feel challenged by my work.	1	1				Health Qol	14	14	0
3	I beileve my work benefits society.	1	1				Emotional Qol	15	15	0
4	I am not content with my sexual life.	2	2				Sexual Qol	4	4	0
5	I am content with my romantic life.	1	1				Total	40	40	0
6	I have gotten a lot of personal recognition in my community or at my job.	1	1
7	I am unhappy with my appearance.	5	5
8	My diet is not nutritionally sound.	1	1
9	I feel in control of my eating behavior.	3	3
10	Routinely, I engage in active exercise three or more times each week.	1	1
11	My mood is generally depressed.	1	1
12	I frequently experience anxiety.	2	2
13	Most things that happen to me are out of my control.	1	1
14	I am content with the frequency of my sexual interactions with a partner.	1	1
15	I currently experience phisical discomfort or pain during sexual activity.	4	4
16	I beileve I have no control over my physical health.	2	2
17	I am proud of my occupational accomplishments.	1	1
18	I consider my life stimulating.	1	1
19	I continue to set new personal goals for myself.	1	1
20	I expect that good things will happen in my life.	5	5
21	I feel physically well.	1	1
22	I feel physically fit.	1	1
23	I continue to set new prpfessional goals for myself.	1	1
	Total Sum	40	40
Code	Patient Name
61	TIR	Visit 1	Visit 3	Visit 4				Visit 1	Visit 3	Visit 4
1	I am able to control things in my life that are important to me.	5	5	5			Occupational Qol	35	35	35
2	I feel challenged by my work.	5	5	5			Health Qol	32	35	35
3	I beileve my work benefits society.	5	5	5			Emotional Qol	29	30	30
4	I am not content with my sexual life.	4	4	5			Sexual Qol	12	12	12
5	I am content with my romantic life.	4	4	4			Total	108	112	112
6	I have gotten a lot of personal recognition in my community or at my job.	5	5	5
7	I am unhappy with my appearance.	4	5	5
8	My diet is not nutritionally sound.	4	5	5
9	I feel in control of my eating behavior.	4	5	5
10	Routinely, I engage in active exercise three or more times each week.	5	5	5
11	My mood is generally depressed.	5	5	5
12	I frequently experience anxiety.	5	5	5
13	Most things that happen to me are out of my control.	5	5	5
14	I am content with the frequency of my sexual interactions with a partner.	4	4	3
15	I currently experience phisical discomfort or pain during sexual activity.	4	5	5
16	I beileve I have no control over my physical health.	5	5	5
17	I am proud of my occupational accomplishments.	5	5	5
18	I consider my life stimulating.	5	5	5
19	I continue to set new personal goals for myself.	5	5	5
20	I expect that good things will happen in my life.	5	5	5
21	I feel physically well.	5	5	5
22	I feel physically fit.	5	5	5
23	I continue to set new prpfessional goals for myself.	5	5	5
	Total Sum	108	112	112
Code	Patient Name
62	KER	Visit 1	Visit 3	Visit 4				Visit 1	Visit 3	Visit 4
1	I am able to control things in my life that are important to me.	5	5	5			Occupational Qol	35	35	35
2	I feel challenged by my work.	5	5	5			Health Qol	33	35	35
3	I beileve my work benefits society.	5	5	5			Emotional Qol	22	24	29
4	I am not content with my sexual life.	5	5	5			Sexual Qol	13	12	12
5	I am content with my romantic life.	3	2	2			Total	103	106	111
6	I have gotten a lot of personal recognition in my community or at my job.	5	5	5
7	I am unhappy with my appearance.	5	5	5
8	My diet is not nutritionally sound.	4	5	5
9	I feel in control of my eating behavior.	4	5	5
10	Routinely, I engage in active exercise three or more times each week.	5	5	5
11	My mood is generally depressed.	1	2	4
12	I frequently experience anxiety.	1	2	5
13	Most things that happen to me are out of my control.	5	5	5
14	I am content with the frequency of my sexual interactions with a partner.	5	5	5
15	I currently experience phisical discomfort or pain during sexual activity.	5	5	5
16	I beileve I have no control over my physical health.	5	5	5
17	I am proud of my occupational accomplishments.	5	5	5
18	I consider my life stimulating.	5	5	5
19	I continue to set new personal goals for myself.	5	5	5
20	I expect that good things will happen in my life.	5	5	5
21	I feel physically well.	5	5	5
22	I feel physically fit.	5	5	5
23	I continue to set new prpfessional goals for myself.	5	5	5
	Total Sum	103	106	111
Code	Patient Name
63	MAS	Visit 1	Visit 3	Visit 4				Visit 1	Visit 3	Visit 4
1	I am able to control things in my life that are important to me.	4	4	5			Occupational Qol	29	29	34
2	I feel challenged by my work.	4	4	5			Health Qol	25	25	29
3	I beileve my work benefits society.	4	4	5			Emotional Qol	16	16	28
4	I am not content with my sexual life.	1	1	5			Sexual Qol	3	3	9
5	I am content with my romantic life.	1	1	1			Total	73	73	100
6	I have gotten a lot of personal recognition in my community or at my job.	5	5	5
7	I am unhappy with my appearance.	5	5	5
8	My diet is not nutritionally sound.	2	2	4
9	I feel in control of my eating behavior.	3	3	4
10	Routinely, I engage in active exercise three or more times each week.	1	1	1
11	My mood is generally depressed.	1	1	4
12	I frequently experience anxiety.	1	1	4
13	Most things that happen to me are out of my control.	4	4	5
14	I am content with the frequency of my sexual interactions with a partner.	1	1	3
15	I currently experience phisical discomfort or pain during sexual activity.	1	1	5
16	I beileve I have no control over my physical health.	4	4	5
17	I am proud of my occupational accomplishments.	3	3	4
18	I consider my life stimulating.	3	3	5
19	I continue to set new personal goals for myself.	5	5	5
20	I expect that good things will happen in my life.	5	5	5
21	I feel physically well.	5	5	5
22	I feel physically fit.	5	5	5
23	I continue to set new prpfessional goals for myself.	5	5	5
	Total Sum	73	73	100
Code	Patient Name
64	NOR	Visit 1	Visit 3	Visit 4				Visit 1	Visit 3	Visit 4
1	I am able to control things in my life that are important to me.	5	5	5			Occupational Qol	35	35	35
2	I feel challenged by my work.	5	5	5			Health Qol	23	23	27
3	I beileve my work benefits society.	5	5	5			Emotional Qol	26	26	30
4	I am not content with my sexual life.	5	5	5			Sexual Qol	12	12	12
5	I am content with my romantic life.	2	2	2			Total	96	96	104
6	I have gotten a lot of personal recognition in my community or at my job.	5	5	5
7	I am unhappy with my appearance.	3	3	4
8	My diet is not nutritionally sound.	5	5	5
9	I feel in control of my eating behavior.	1	1	3
10	Routinely, I engage in active exercise three or more times each week.	1	1	1
11	My mood is generally depressed.	4	4	5
12	I frequently experience anxiety.	2	2	5
13	Most things that happen to me are out of my control.	5	5	5
14	I am content with the frequency of my sexual interactions with a partner.	5	5	5
15	I currently experience phisical discomfort or pain during sexual activity.	5	5	5
16	I beileve I have no control over my physical health.	4	4	5
17	I am proud of my occupational accomplishments.	5	5	5
18	I consider my life stimulating.	5	5	5
19	I continue to set new personal goals for myself.	5	5	5
20	I expect that good things will happen in my life.	5	5	5
21	I feel physically well.	5	5	5
22	I feel physically fit.	4	4	4
23	I continue to set new prpfessional goals for myself.	5	5	5
	Total Sum	96	96	104
Code	Patient Name
65	NEA	Visit 1	Visit 3	Visit 4				Visit 1	Visit 3	Visit 4
1	I am able to control things in my life that are important to me.	3	3	3			Occupational Qol	18	18	26
2	I feel challenged by my work.	1	1	1			Health Qol	21	24	29
3	I beileve my work benefits society.	1	1	1			Emotional Qol	19	21	25
4	I am not content with my sexual life.	3	3	4			Sexual Qol	7	7	8
5	I am content with my romantic life.	1	1	1			Total	65	70	88
6	I have gotten a lot of personal recognition in my community or at my job.	5	5	5
7	I am unhappy with my appearance.	3	4	5
8	My diet is not nutritionally sound.	4	4	5
9	I feel in control of my eating behavior.	3	3	3
10	Routinely, I engage in active exercise three or more times each week.	1	1	1
11	My mood is generally depressed.	2	3	5
12	I frequently experience anxiety.	2	3	4
13	Most things that happen to me are out of my control.	3	3	3
14	I am content with the frequency of my sexual interactions with a partner.	3	3	3
15	I currently experience phisical discomfort or pain during sexual activity.	4	4	5
16	I beileve I have no control over my physical health.	4	4	5
17	I am proud of my occupational accomplishments.	3	3	4
18	I consider my life stimulating.	4	4	5
19	I continue to set new personal goals for myself.	3	3	5
20	I expect that good things will happen in my life.	5	5	5
21	I feel physically well.	3	4	5
22	I feel physically fit.	3	4	5
23	I continue to set new prpfessional goals for myself.	1	1	5
	Total Sum	65	70	88
Code	Patient Name
66	KEC	Visit 1	Visit 3	Visit 4				Visit 1	Visit 3	Visit 4
1	I am able to control things in my life that are important to me.	3	3	4			Occupational Qol	30	30	32
2	I feel challenged by my work.	5	5	5			Health Qol	24	26	31
3	I beileve my work benefits society.	5	5	5			Emotional Qol	17	24	28
4	I am not content with my sexual life.	2	4	5			Sexual Qol	8	10	10
5	I am content with my romantic life.	3	2	1			Total	79	90	101
6	I have gotten a lot of personal recognition in my community or at my job.	3	3	3
7	I am unhappy with my appearance.	4	4	5
8	My diet is not nutritionally sound.	3	4	5
9	I feel in control of my eating behavior.	4	5	5
10	Routinely, I engage in active exercise three or more times each week.	2	1	1
11	My mood is generally depressed.	1	5	5
12	I frequently experience anxiety.	3	5	5
13	Most things that happen to me are out of my control.	3	3	4
14	I am content with the frequency of my sexual interactions with a partner.	3	4	4
15	I currently experience phisical discomfort or pain during sexual activity.	3	4	5
16	I beileve I have no control over my physical health.	3	4	5
17	I am proud of my occupational accomplishments.	4	4	4
18	I consider my life stimulating.	5	5	5
19	I continue to set new personal goals for myself.	4	4	5
20	I expect that good things will happen in my life.	4	4	5
21	I feel physically well.	4	4	5
22	I feel physically fit.	4	4	5
23	I continue to set new prpfessional goals for myself.	4	4	5
	Total Sum	79	90	101
Code	Patient Name
67	NOZ	Visit 1	Visit 3	Visit 4				Visit 1	Visit 3	Visit 4
1	I am able to control things in my life that are important to me.	3	3	4			Occupational Qol	23	23	27
2	I feel challenged by my work.	3	3	4			Health Qol	21	22	25
3	I beileve my work benefits society.	3	3	4			Emotional Qol	19	22	27
4	I am not content with my sexual life.	3	3	4			Sexual Qol	5	6	9
5	I am content with my romantic life.	1	2	2			Total	68	73	88
6	I have gotten a lot of personal recognition in my community or at my job.	3	3	3
7	I am unhappy with my appearance.	4	4	4
8	My diet is not nutritionally sound.	3	3	4
9	I feel in control of my eating behavior.	3	3	4
10	Routinely, I engage in active exercise three or more times each week.	1	1	1
11	My mood is generally depressed.	4	5	5
12	I frequently experience anxiety.	2	4	5
13	Most things that happen to me are out of my control.	3	3	4
14	I am content with the frequency of my sexual interactions with a partner.	1	1	3
15	I currently experience phisical discomfort or pain during sexual activity.	3	3	4
16	I beileve I have no control over my physical health.	3	3	4
17	I am proud of my occupational accomplishments.	3	3	3
18	I consider my life stimulating.	3	3	4
19	I continue to set new personal goals for myself.	4	4	5
20	I expect that good things will happen in my life.	4	4	5
21	I feel physically well.	3	4	4
22	I feel physically fit.	4	4	4
23	I continue to set new prpfessional goals for myself.	4	4	4
	Total Sum	68	73	88
Code	Patient Name
68	SEI	Visit 1	Visit 3	Visit 4				Visit 1	Visit 3	Visit 4
1	I am able to control things in my life that are important to me.	2	2	4			Occupational Qol	12	13	16
2	I feel challenged by my work.	1	1	1			Health Qol	24	26	31
3	I beileve my work benefits society.	1	1	1			Emotional Qol	12	19	26
4	I am not content with my sexual life.	1	3	4			Sexual Qol	3	7	10
5	I am content with my romantic life.	1	1	2			Total	51	65	83
6	I have gotten a lot of personal recognition in my community or at my job.	1	1	1
7	I am unhappy with my appearance.	4	4	5
8	My diet is not nutritionally sound.	5	5	5
9	I feel in control of my eating behavior.	5	5	5
10	Routinely, I engage in active exercise three or more times each week.	1	1	1
11	My mood is generally depressed.	1	3	5
12	I frequently experience anxiety.	1	3	3
13	Most things that happen to me are out of my control.	2	2	4
14	I am content with the frequency of my sexual interactions with a partner.	1	3	4
15	I currently experience phisical discomfort or pain during sexual activity.	3	4	5
16	I beileve I have no control over my physical health.	4	4	5
17	I am proud of my occupational accomplishments.	2	2	2
18	I consider my life stimulating.	3	4	5
19	I continue to set new personal goals for myself.	3	3	5
20	I expect that good things will happen in my life.	3	5	5
21	I feel physically well.	2	4	5
22	I feel physically fit.	3	3	5
23	I continue to set new prpfessional goals for myself.	1	1	1
	Total Sum	51	65	83
Code	Patient Name
69	TRG	Visit 1	Visit 3	Visit 4				Visit 1	Visit 3	Visit 4
1	I am able to control things in my life that are important to me.	4	4	4			Occupational Qol	28	29	29
2	I feel challenged by my work.	4	4	4			Health Qol	32	33	33
3	I beileve my work benefits society.	3	3	3			Emotional Qol	25	27	27
4	I am not content with my sexual life.	5	5	5			Sexual Qol	14	14	14
5	I am content with my romantic life.	4	4	4			Total	99	103	103
6	I have gotten a lot of personal recognition in my community or at my job.	5	5	5
7	I am unhappy with my appearance.	5	5	5
8	My diet is not nutritionally sound.	5	5	5
9	I feel in control of my eating behavior.	5	5	5
10	Routinely, I engage in active exercise three or more times each week.	5	5	5
11	My mood is generally depressed.	3	4	4
12	I frequently experience anxiety.	3	4	4
13	Most things that happen to me are out of my control.	5	5	5
14	I am content with the frequency of my sexual interactions with a partner.	5	5	5
15	I currently experience phisical discomfort or pain during sexual activity.	5	5	5
16	I beileve I have no control over my physical health.	5	5	5
17	I am proud of my occupational accomplishments.	4	4	4
18	I consider my life stimulating.	5	5	5
19	I continue to set new personal goals for myself.	3	4	4
20	I expect that good things will happen in my life.	5	5	5
21	I feel physically well.	3	4	4
22	I feel physically fit.	4	4	4
23	I continue to set new prpfessional goals for myself.	4	4	4
	Total Sum	99	103	103
Code	Patient Name
70	GUA	Visit 1	Visit 3	Visit 4				Visit 1	Visit 3	Visit 4
1	I am able to control things in my life that are important to me.	5	5	5			Occupational Qol	19	22	23
2	I feel challenged by my work.	1	1	1			Health Qol	23	28	30
3	I beileve my work benefits society.	1	1	1			Emotional Qol	17	26	29
4	I am not content with my sexual life.	2	3	4			Sexual Qol	5	9	10
5	I am content with my romantic life.	2	2	2			Total	64	85	92
6	I have gotten a lot of personal recognition in my community or at my job.	5	5	5
7	I am unhappy with my appearance.	5	5	5
8	My diet is not nutritionally sound.	5	5	5
9	I feel in control of my eating behavior.	1	3	4
10	Routinely, I engage in active exercise three or more times each week.	1	1	1
11	My mood is generally depressed.	1	3	5
12	I frequently experience anxiety.	2	4	4
13	Most things that happen to me are out of my control.	5	5	5
14	I am content with the frequency of my sexual interactions with a partner.	1	4	4
15	I currently experience phisical discomfort or pain during sexual activity.	1	4	5
16	I beileve I have no control over my physical health.	2	4	5
17	I am proud of my occupational accomplishments.	4	4	5
18	I consider my life stimulating.	4	5	5
19	I continue to set new personal goals for myself.	3	5	5
20	I expect that good things will happen in my life.	3	5	5
21	I feel physically well.	4	5	5
22	I feel physically fit.	5	5	5
23	I continue to set new prpfessional goals for myself.	1	1	1
	Total Sum	64	85	92
Code	Patient Name
71	RER	Visit 1	Visit 3	Visit 4				Visit 1	Visit 3	Visit 4
1	I am able to control things in my life that are important to me.	3	3	3			Occupational Qol	33	33	33
2	I feel challenged by my work.	4	4	4			Health Qol	29	29	31
3	I beileve my work benefits society.	5	5	5			Emotional Qol	17	17	23
4	I am not content with my sexual life.	4	4	4			Sexual Qol	10	10	9
5	I am content with my romantic life.	2	2	1			Total	89	89	96
6	I have gotten a lot of personal recognition in my community or at my job.	5	5	5
7	I am unhappy with my appearance.	5	5	5
8	My diet is not nutritionally sound.	5	5	5
9	I feel in control of my eating behavior.	4	4	5
10	Routinely, I engage in active exercise three or more times each week.	1	1	1
11	My mood is generally depressed.	1	1	3
12	I frequently experience anxiety.	1	1	4
13	Most things that happen to me are out of my control.	3	3	3
14	I am content with the frequency of my sexual interactions with a partner.	4	4	4
15	I currently experience phisical discomfort or pain during sexual activity.	4	4	5
16	I beileve I have no control over my physical health.	4	4	5
17	I am proud of my occupational accomplishments.	4	4	4
18	I consider my life stimulating.	5	5	5
19	I continue to set new personal goals for myself.	5	5	5
20	I expect that good things will happen in my life.	5	5	5
21	I feel physically well.	5	5	5
22	I feel physically fit.	5	5	5
23	I continue to set new prpfessional goals for myself.	5	5	5
	Total Sum	89	89	96
Code	Patient Name
72	NAV	Visit 1	Visit 3	Visit 4				Visit 1	Visit 3	Visit 4
1	I am able to control things in my life that are important to me.	3	3	3			Occupational Qol	26	26	26
2	I feel challenged by my work.	5	5	5			Health Qol	19	19	19
3	I beileve my work benefits society.	5	5	5			Emotional Qol	21	21	21
4	I am not content with my sexual life.	3	3	3			Sexual Qol	8	8	8
5	I am content with my romantic life.	3	3	3			Total	74	74	74
6	I have gotten a lot of personal recognition in my community or at my job.	5	5	5
7	I am unhappy with my appearance.	4	4	4
8	My diet is not nutritionally sound.	3	3	3
9	I feel in control of my eating behavior.	3	3	3
10	Routinely, I engage in active exercise three or more times each week.	1	1	1
11	My mood is generally depressed.	5	5	5
12	I frequently experience anxiety.	3	3	3
13	Most things that happen to me are out of my control.	3	3	3
14	I am content with the frequency of my sexual interactions with a partner.	2	2	2
15	I currently experience phisical discomfort or pain during sexual activity.	4	4	4
16	I beileve I have no control over my physical health.	3	3	3
17	I am proud of my occupational accomplishments.	3	3	3
18	I consider my life stimulating.	3	3	3
19	I continue to set new personal goals for myself.	1	1	1
20	I expect that good things will happen in my life.	3	3	3
21	I feel physically well.	2	2	2
22	I feel physically fit.	3	3	3
23	I continue to set new prpfessional goals for myself.	4	4	4
	Total Sum	74	74	74
Code	Patient Name
73	MMM	Visit 1	Visit 3	Visit 4				Visit 1	Visit 3	Visit 4
1	I am able to control things in my life that are important to me.	5	5	5			Occupational Qol	35	35	35
2	I feel challenged by my work.	5	5	5			Health Qol	31	31	31
3	I beileve my work benefits society.	5	5	5			Emotional Qol	22	22	22
4	I am not content with my sexual life.	5	5	5			Sexual Qol	15	15	15
5	I am content with my romantic life.	5	5	5			Total	103	103	103
6	I have gotten a lot of personal recognition in my community or at my job.	5	5	5
7	I am unhappy with my appearance.	5	5	5
8	My diet is not nutritionally sound.	5	5	5
9	I feel in control of my eating behavior.	5	5	5
10	Routinely, I engage in active exercise three or more times each week.	1	1	1
11	My mood is generally depressed.	1	1	1
12	I frequently experience anxiety.	1	1	1
13	Most things that happen to me are out of my control.	5	5	5
14	I am content with the frequency of my sexual interactions with a partner.	5	5	5
15	I currently experience phisical discomfort or pain during sexual activity.	5	5	5
16	I beileve I have no control over my physical health.	5	5	5
17	I am proud of my occupational accomplishments.	5	5	5
18	I consider my life stimulating.	5	5	5
19	I continue to set new personal goals for myself.	5	5	5
20	I expect that good things will happen in my life.	5	5	5
21	I feel physically well.	5	5	5
22	I feel physically fit.	5	5	5
23	I continue to set new prpfessional goals for myself.	5	5	5
	Total Sum	103	103	103
Code	Patient Name
74	MZC	Visit 1	Visit 3	Visit 4				Visit 1	Visit 3	Visit 4
1	I am able to control things in my life that are important to me.	5	5	5			Occupational Qol	18	18	18
2	I feel challenged by my work.	1	1	1			Health Qol	20	20	20
3	I beileve my work benefits society.	1	1	1			Emotional Qol	21	24	24
4	I am not content with my sexual life.	1	1	1			Sexual Qol	3	3	3
5	I am content with my romantic life.	1	1	1			Total	62	65	65
6	I have gotten a lot of personal recognition in my community or at my job.	3	3	3
7	I am unhappy with my appearance.	1	1	1
8	My diet is not nutritionally sound.	3	3	3
9	I feel in control of my eating behavior.	5	5	5
10	Routinely, I engage in active exercise three or more times each week.	1	1	1
11	My mood is generally depressed.	1	3	3
12	I frequently experience anxiety.	4	3	3
13	Most things that happen to me are out of my control.	5	5	5
14	I am content with the frequency of my sexual interactions with a partner.	1	1	1
15	I currently experience phisical discomfort or pain during sexual activity.	1	3	3
16	I beileve I have no control over my physical health.	3	3	3
17	I am proud of my occupational accomplishments.	4	4	4
18	I consider my life stimulating.	4	4	4
19	I continue to set new personal goals for myself.	4	4	4
20	I expect that good things will happen in my life.	5	5	5
21	I feel physically well.	3	3	3
22	I feel physically fit.	4	4	4
23	I continue to set new prpfessional goals for myself.	1	1	1
	Total Sum	62	65	65
	SD	11.9536
Code	Patient Name
75	CII	Visit 1	Visit 3	Visit 4				Visit 1	Visit 3	Visit 4
1	I am able to control things in my life that are important to me.	5	5	5			Occupational Qol	22	32	32
2	I feel challenged by my work.	3	4	4			Health Qol	15	28	28
3	I beileve my work benefits society.	5	5	5			Emotional Qol	20	25	25
4	I am not content with my sexual life.	1	1	1			Sexual Qol	5	6	6
5	I am content with my romantic life.	3	2	2			Total	62	91	91
6	I have gotten a lot of personal recognition in my community or at my job.	3	5	5
7	I am unhappy with my appearance.	4	5	5
8	My diet is not nutritionally sound.	3	5	5
9	I feel in control of my eating behavior.	1	5	5
10	Routinely, I engage in active exercise three or more times each week.	1	1	1
11	My mood is generally depressed.	1	3	3
12	I frequently experience anxiety.	1	3	3
13	Most things that happen to me are out of my control.	5	5	5
14	I am content with the frequency of my sexual interactions with a partner.	1	3	3
15	I currently experience phisical discomfort or pain during sexual activity.	5	4	4
16	I beileve I have no control over my physical health.	3	4	4
17	I am proud of my occupational accomplishments.	3	3	3
18	I consider my life stimulating.	3	5	5
19	I continue to set new personal goals for myself.	3	5	5
20	I expect that good things will happen in my life.	3	5	5
21	I feel physically well.	1	4	4
22	I feel physically fit.	2	4	4
23	I continue to set new prpfessional goals for myself.	2	5	5
	Total Sum	62	91	91
	SD	11.9292
Code	Patient Name
76	MEI	Visit 1	Visit 3	Visit 4				Visit 1	Visit 3	Visit 4
1	I am able to control things in my life that are important to me.	5	5	5			Occupational Qol	35	35	35
2	I feel challenged by my work.	5	5	5			Health Qol	27	27	28
3	I beileve my work benefits society.	5	5	5			Emotional Qol	27	27	29
4	I am not content with my sexual life.	5	5	5			Sexual Qol	15	15	15
5	I am content with my romantic life.	5	5	5			Total	104	104	107
6	I have gotten a lot of personal recognition in my community or at my job.	5	5	5
7	I am unhappy with my appearance.	5	5	5
8	My diet is not nutritionally sound.	5	5	5
9	I feel in control of my eating behavior.	2	2	3
10	Routinely, I engage in active exercise three or more times each week.	1	1	1
11	My mood is generally depressed.	4	4	5
12	I frequently experience anxiety.	3	3	4
13	Most things that happen to me are out of my control.	5	5	5
14	I am content with the frequency of my sexual interactions with a partner.	5	5	5
15	I currently experience phisical discomfort or pain during sexual activity.	5	5	5
16	I beileve I have no control over my physical health.	5	5	5
17	I am proud of my occupational accomplishments.	5	5	5
18	I consider my life stimulating.	5	5	5
19	I continue to set new personal goals for myself.	5	5	5
20	I expect that good things will happen in my life.	5	5	5
21	I feel physically well.	4	4	4
22	I feel physically fit.	5	5	5
23	I continue to set new prpfessional goals for myself.	5	5	5
	Total Sum	104	104	107
Code	Patient Name
77	LIP	Visit 1	Visit 3	Visit 4				Visit 1	Visit 3	Visit 4
1	I am able to control things in my life that are important to me.	5	5	5			Occupational Qol	28	28	30
2	I feel challenged by my work.	5	5	5			Health Qol	20	20	29
3	I beileve my work benefits society.	5	5	5			Emotional Qol	21	21	29
4	I am not content with my sexual life.	1	1	3			Sexual Qol	3	3	10
5	I am content with my romantic life.	1	1	2			Total	72	72	98
6	I have gotten a lot of personal recognition in my community or at my job.	3	3	3
7	I am unhappy with my appearance.	3	3	5
8	My diet is not nutritionally sound.	3	3	5
9	I feel in control of my eating behavior.	4	4	5
10	Routinely, I engage in active exercise three or more times each week.	1	1	1
11	My mood is generally depressed.	3	3	5
12	I frequently experience anxiety.	3	3	4
13	Most things that happen to me are out of my control.	4	4	5
14	I am content with the frequency of my sexual interactions with a partner.	1	1	5
15	I currently experience phisical discomfort or pain during sexual activity.	1	1	5
16	I beileve I have no control over my physical health.	3	3	5
17	I am proud of my occupational accomplishments.	3	3	3
18	I consider my life stimulating.	4	4	5
19	I continue to set new personal goals for myself.	4	4	5
[truncated: 3,742 more rows]

## Sheet: Adverse events and Dropout
			Advence events		Adverse events		Adverse events		Dropout
	Code	Patient Name	Date	Description	Date	Description	Date	Description	Date	Reasons and Comments
	1	TinaTin Mchedlisvili
	2	Nino Khvingia
	3	Sevda Mamedova
	4	Maia Pitskhelauri
	5	Maia Ianqoshvili
	6	Atirnaz Bairamova
	7	Izolda Khakhutashvili
	8	Maia Kedelashvili	24.07.18	Increase of apetite
	9	Eteri Museliani
	10	Gulnazi tatkhashvili
	11	Khatuna Kupharadze	08.08.18	Anxiety
A	12		10.08.18	Headache					10.08.18	no clinical improvement due to which the patient refused continuing the study
	13	Raia Iskandarova
	14	Liana Davidovi
	15	Medea Antelava
	16	Zhana Petrosian
	17	Tamar Chkuaseli
	18	Tamila Akhmedova
	19	Nino Ramishvili
	20	Ketevan Tatishvili
	21	Balakham Mustafaeva
	22	Lia Tcjhotashvili
	23	Tabiat Gambarova
	24	Darejan Kvirtia
	25	Tinatin Tinikashvili	01.10.18	Increasing of hot flashes
	26	Maia Nizharadze	22.10.18	Increasing of hot flashes
A	27								26.10.18	no clinical improvement due to which the patient refused continuing the study
	28	Nato Chkhaidze
	29	Mariam Kapanadze
	30	Mzia Tsotsoria	01.12.18	Increasing of hot flashes and sweating
	31	Prangiz Davrishova
	32	Adila Tanverdieva
	33	Firuza Osmanova
	34	Irina Gogokhia
	35	Afsan Bairamova
	36	Khatuna Tkeshelashvili	19.11.18	Heart beating	04.01.19	Stomach ache
	37	Ana Gavasheli	03.01.19	Stomach ache
	38	Leila Mamedova
	39	Kamala Azizova
	40	Eliso Kavtaradze
	41	Nino Kavtaradze
	42	Khatuna Liluashvili	26.11.18	Stomach ache
B	43		26.11.18	Stomach ache	24.12.18	Stomach ache			24.12.18	stomach ache and no clinical improvement after visit 3
	44	Khalsa Nasibova
D	45		20.11.18	Increasing of hot flashes and sleep disturbences					20.11.18	the patient had increasing of hot flashes and sleep disturbences, due to which she dropped out
	46	Elza Bitieva
	47	Nino Zedginidze	26.11.18	Hypertension	10.01.19	Increasing of hot flashes and sweating
	48	Cicino Lobzhanidze
	49	Luisa Tsiklauri
	50	Nani Tsiklauri
	51	Violeta Minjia
	52	Ekaterine Jikia
	53	Nino Jishkariani
	54	Irma Goginadze
	55	Shorena Narmania
	56	Manana Gabelovi
	57	Roza Maisuradze
	58	Maia Magradze
D	59								04.12.18	no clinical improvement, because of that the patient refused continuing the study
C	60								04.12.18	no clinical improvement because of that the patient refused continuing the study
	61	Tinatin Razmadze
	62	Qetavan Razmadze
	63	Manoni Sabiashvili
	64	Nino Rajamashvili
	65	Neli Arutiniani
	66	Qetevan Chagelishvili
	67	Nino Zhordania
	68	Sevil Ibragimova
	69	Tamar Gogoladze
	70	Gulsura Akhverdova
	71	Rena Rustamova
D	72								24.12.18	no clinical improvement due to which the patient refused continuing the study
	73	Mariam Miqadze
	74	Mzia Chikhradze
	75	Cira Imnaishvili
	76	Marine Imerlishvili
	77	Liana Popiashvili
B	78								26.11.18	no clinical improvement due to which the patient refused continuing the study
	79	Manana Budagashvili
	80	Tea Kiknavelidze
D	81		15.11.18	allergic reaction					15.11.18	allergic reaction
	82	Cisnami Gamkrelidze
	83	Jamila Kulieva
A	84								25.12.18	no clinical improvement due to which the patient refused continuing the study
A	85								25.12.18	no clinical improvement due to which the patient refused continuing the study
B	86		25.12.18	Stomach ache					25.12.18	due to adverse event the patient refused cotinuing participation in study
	87	Maia Guzitashvili
	88	Minaia Duniamalieva
	89	Irma Shildelashvili
	90	Gulo Garibovi
	91	Gangala Gasumova
	92	Nino Tartarashvili
	93	Tarana Mustafaeva
	94	Zamina Sharifova
	95	Marika Matiashvili
B	96		08.01.19	Stomach ache					08.01.19	due to adverse event the patient refused cotinuing participation in study
	97	Aza Tsutskiridze
	98	Ekaterine Kukuladze
	99	Lela Abesadze
	100	Shona Murguzova
	101	Ketevan Chokheli	01.03.19	the patient didn't take an IP regularly
B	102		18.01.19	the patient missed the visit 3					01.03.19	the patient didn't take an IP, she refused follow-up after enrollment due to unexplain reasons - she changed her mind about participation in study
A	103		18.01.19	the patient missed the visit 3 due to absence from the city			01.03.19	Stomach ache	01.03.19	the patient interupted taking an IP, because of adverse event
	104	Dursadaf Sultanova
	105	Khalida Sultanova
B	106		12.02.19	the patient missed visit 3, because she has left the country			18.03.19	the patient missed visit 4, because she is still abroad
	107	Lamara Kulumbegashvili
	108	Khatuna Dolbadze
	109	Irine Tvauri
	110	Khatuna Andguladze
C	111		04.02.19	the patient missed visit 3. the reason is unknown. It's impossible to connect with patient or her relatives					18.03.19	the patient missed visit 4. it's still impossible to connect with her.
	112	Mari Papidze
	113	Vagira Astanova
	114	Medea Gotsiridze
	115	Ciala Chkhaidze
	116	Shaphia Akhverdova
	117	Bela Geladze
	118	Shura Verulashvili
	119	Nana Verulashvili
	120	Maka Gutidze
	121	Kamila Bairamova
	122	Nino Kvirikashvili
	123	Marekh Sulaberidze
	124	Rusudan Phalavandishvili
A	125								22.03.19	the patient refused to continue participation in study due to no clinical improvement after visit 3.
	126	Indira Okujava
	127	Ofelia Akhmedova
	128	Leila Bregvadze
	129	Nino Miqadze
D	130		12.02.19	Stomach ache	12.02.19	vomiting, nausea			12.02.19	the patient refused to continue participation in study due to adverse events
	131	Maia Sadagashvili
	132	Maia Mskhiladze
	133	Olia Khutsishvili
	134	Gulustan Alieva
	135	Gulnaz Orujova
	136	Nino Chkuaseli
	137	Neli Khorava
	138	Nana Lephonava
	139	Nino Nebieridze
	140	Tamar Kakachia
	141	Mariam Shengelia
	142	Nana Bogveradze
	143	Ekaterine Tsereteli
	144	Gullu Abdulaeva
	145	Nanuli Adamia
	146	Ira Chekurashvili
	147	Nino Giorgadze
	148	Nino Papiani
	149	Nana Bliadze
	150	Sadaqet Mamedova
	151	Mariam Chkhenkeli
	152	Ana Bagashvili
	153	Tarlan Kulieva
	154	Khalida Alieva
	155	Nino Sigua
	156	Lela Sikharulidze
	157	Manana Osiashvili
	158	Izolda Abelishvili
	159	Ketevan Kazarashvili
B	160								16.04.19	no clinical improvement (the patient was taking IP capsules irregularly)
	161	Finara Garibova
	162	Nazila Paitalova
	163	Mariam Mchedlishvili
	164	Maisa Mardaleishvili
	165	Nona Phirckhelashvili-sichinava
	166	Gulnar Gulieva
	167	Nino Tvauri
	168	Lamara Saralidze
A	169								25.04.19	no clinical improvement due to which the patient refused continuing the study
	170	Khatuna Paichadze
	171	Tamila Askarova
	172	Zamina Alieva
B	173		04.04.19	Allergic rash on the body, nausea, vomiting					04.04.19	the patient refused continuing participation in study due to adverse events.
	174	Manana Nikachadze
	175	Vafa Mamedova
	176	Salome Tsereteli
	177	Ekaterine Tsereteli
	178	Nana Abdushelishvili
	179	Ia Latibashvili
	180	Maia Rostiashvili
	181	Mzia Chitadze
	182	Ekaterine Dzadzamia
	183	Nona Khakhutashvili
	184	Emilia Bairamova
	185	Ana Devdariani
	186	Tea Ungiadze
	187	Maia Kandelaki
	188	Elmira Jafarova
	189	Ketevan Abramishvili
	190	Laura Kobiashvili
C	191		24.06.19	Stomach ache					24.06.19	the patient has interrupted the participation in study due to adverse event
	192	Nino Kochladze
	193	Dali Cholokava
	194	Marina Lomtadze
	195	Elmira Khachaturiani
	196	Rusudan Phaphiashvili	28.06.19	Stomach ache	09.08.19	Stomach ache
	197	Maia Kvachantiradze
	198	Manana Tsertsvadze
	199	Mzia Ninidze
	200	Lali Kvataia
	201	Tamar Gulbani
	202	Ketevan Kapanadze
	203	Nana Samkharadze
	204	Khatuna Kapanadze
	205	Venera Lomadze
	206	Tekla Oniani
	207	Eteri Lekishvili
	208	Darejan Gurchiani	04.07.19	Stomach ache	04.07.19	Diarrhea
	209	Tinatin Akhvlediani
	210	Irine Margania
	211	Rakhila Mamedova
	212	Inga Tskhovrebadze
	213	Tsago Goginadze
	214	Khoshgadam Bairamova
	215	Sevda Ismailova
	216	Manana Mamedova
	217	Liana Janezashvili
	218	Elsa Sadagashvili
	219	Marina Bunturi
	220	Lana Khelashvili
		55	55
A	7	48	48
B	7	48	48
C	3	52	52
D	5	50	50
	22	198	198

## Sheet: Compliance
			Demographic data				Compleance, %		168=100%
Group	Entry Number	Code	Patient Name	Provided	Used	Returned	A	B	C	D
1	1	1	TIM	180	168	12		100
2	2	2	NIK	180	174	6				100
3	3	3	SEM	180	168	12	100
4	4	4	MAP	180	168	12		100
5	5	5	MAI	180	178	2	100
6	6	6	ATB	180	168	12		100
7	7	7	IZK	180	180	0				100
8	8	8	MAK	180	180	0			100
9	9	9	ETM	180	180	0	100
10	10	10	GUT	180	168	12			100
11	11	11	KHK	180	168	12			100
12	12	12	TAK	180	180	0	50
13	13	13	RAI	180	168	12			100
14	14	14	LID	180	168	12				100
15	15	15	MEA	180	168	12		100
16	16	16	ZHP	180	168	12			100
17	17	17	TAC	180	168	12			100
18	18	18	TAA	180	168	12			100
19	19	19	NIR	180	180	0	100
20	20	20	KET	180	164	16				98
21	21	21	BAM	180	168	12	100
22	22	22	LIT	180	162	18				96
23	23	23	TAG	180	166	14		99
24	24	24	DAK	180	168	12		100
25	25	25	TIT	180	180	0	100
26	26	26	MAN	180	156	24				93
27	27	27	MAR	180	98	82	58
28	28	28	NAC	180	168	12			100
29	29	29	MMK	180	168	12				100
30	30	30	MZT	180	168	12	100
31	31	31	PRD	180	168	12				100
32	32	32	ADT	180	168	12			100
33	33	33	FIO	180	168	12			100
34	34	34	IRG	180	168	12			100
35	35	35	AFB	180	180	0		100
36	36	36	KHT	180	180	0			100
37	37	37	ANG	180	168	12	100
38	38	38	LEM	180	168	12			100
39	39	39	KAA	180	180	0				100
40	40	40	ELK	180	168	12				100
41	41	41	NOK	180	168	12				100
42	42	42	KHL	180	168	12				100
43	43	43	MAT	180	132	48		79
44	44	44	KHN	180	180	0	100
45	45	45	MZB	180	48	132				29
46	46	46	ELB	180	168	12				100
47	47	47	NIZ	180	168	12				100
48	48	48	CIL	180	168	12				100
49	49	49	LUT	180	168	12			100
50	50	50	NAT	180	168	12			100
51	51	51	VIM	180	168	12	100
52	52	52	EKJ	180	180	0				100
53	53	53	NIJ	180	168	12		100
54	54	54	IRG1	180	168	12		100
55	55	55	SHN	180	170	10			100
56	56	56	MAG	180	164	16		98
57	57	57	ROM	180	168	12	100
58	58	58	MAM	180	168	12			100
59	59	59	GIB	180	84	96				50
60	60	60	NEB	180	55	125			33
61	61	61	TIR	180	168	12		100
62	62	62	KER	180	168	12	100
63	63	63	MAS	180	168	12	100
64	64	64	NOR	180	170	10		100
65	65	65	NEA	180	170	10				100
66	66	66	KEC	180	168	12	100
67	67	67	NOZ	180	168	12		100
68	68	68	SEI	180	180	0	100
69	69	69	TRG	180	168	12			100
70	70	70	GUA	180	168	12				100
71	71	71	RER	180	180	0			100
72	72	72	NAV	180	108	72				64
73	73	73	MMM	180	166	14				99
74	74	74	MZC	180	166	14		99
75	75	75	CII	180	168	12			100
76	76	76	MEI	180	164	16			98
77	77	77	LIP	180	168	12	100
78	78	78	RUM	180	42	138		25
79	79	79	MAB	180	180	0	100
80	80	80	TEK	180	168	12	100
81	81	81	TAS	180	6	174				4
82	82	82	CIG	180	168	12			100
83	83	83	JAK	180	168	12				100
84	84	84	ASG	180	180	0	12
85	85	85	IRG2	180	180	0	36
86	86	86	TNG	180	180	0		12
87	87	87	MAG1	180	168	12				100
88	88	88	MID	180	168	12			100
89	89	89	IRS	180	160	20				95
90	90	90	GUG	180	168	12				100
91	91	91	GAG	180	180	0		100
92	92	92	NIT	180	180	0		100
93	93	93	TAM	180	180	0			100
94	94	94	ZAS	180	180	0				100
95	95	95	MTM	180	168	12				100
96	96	96	RUS	180	10	170		6
97	97	97	AZT	180	168	12				100
98	98	98	EKK	180	168	12	100
99	99	99	LEA	180	170	10	100
100	100	100	SHM	180	168	12	100
101	101	101	KNC	180	100	80	60
102	102	102	MAM1	180	10	170		6
103	103	103	NAK	180	30	150	18
104	104	104	DUS	180	164	16			98
105	105	105	KHS	180	160	20		95
106	106	106	VAA	180	168	12		100
107	107	107	LAK	180	174	6		100
108	108	108	KHD	180	168	12		100
109	109	109	IRT	180	168	12				100
110	110	110	KHA	180	168	12		100
111	111	111	LUC	180	180	0			100
112	112	112	MIP	180	170	10		100
113	113	113	VIA	180	172	8		100
114	114	114	MEG	180	168	12			100
115	115	115	CIC	180	172	8				100
116	116	116	SHA	180	168	12		100
117	117	117	BEG	180	180	0				100
118	118	118	SHV	180	180	0	100
119	119	119	NGV	180	180	0		100
120	120	120	MVG	180	180	0		100
121	121	121	KAB	180	180	0	100
122	122	122	NNK	180	180	0			100
123	123	123	MZS	180	180	0			100
124	124	124	RUP	180	168	12			100
125	125	125	IAK	180	114	66	68
126	126	126	INO	180	114	66			68
127	127	127	OFA	180	180	0			100
128	128	128	LEB	180	164	16				98
129	129	129	NIM	180	172	8			100
130	130	130	NAA	180	12	168				7
131	131	131	MDS	180	180	0		100
132	132	132	MGM	180	168	12	100
133	133	133	OLK	180	168	12	100
134	134	134	GAA	180	180	0			100
135	135	135	GIO	180	168	12		100
136	136	136	NIC	180	168	12				100
137	137	137	NEK	180	168	12			100
138	138	138	NAL	180	168	12	100
139	139	139	NIN	180	168	12			100
140	140	140	TGK	180	168	12		100
141	141	141	MAS1	180	168	12		100
142	142	142	NAB	180	168	12	100
143	143	143	EKT	180	168	12			100
144	144	144	GIA	180	168	12	100
145	145	145	NIA	180	173	7		103
146	146	146	IRC	180	171	9				100
147	147	147	NIG	180	168	12	100
148	148	148	NIP	180	174	6	100
149	149	149	NAB1	180	168	12	100
150	150	150	STM	180	168	12		100
151	151	151	MMC	180	180	0			100
152	152	152	ANB	180	168	12			100
153	153	153	TNK	180	168	12				100
154	154	154	KHA1	180	168	12		100
155	155	155	NIS	180	172	8		100
156	156	156	LES	180	168	12	100
157	157	157	MAO	180	168	12	100
158	158	158	IZA	180	180	0		100
159	159	159	KEK	180	150	30			89
160	160	160	TSJ	180	70	110		42
161	161	161	FIG	180	168	12		100
162	162	162	NAP	180	168	12		100
163	163	163	MAM2	180	180	0				100
164	164	164	MAM3	180	180	0		100
165	165	165	NOP	180	168	12				100
166	166	166	GRG	180	168	12		100
167	167	167	NOT	180	168	12		100
168	168	168	LAS	180	180	0	100
169	169	169	CIU	180	180	0	100
170	170	170	KHP	180	168	12				100
171	171	171	TMA	180	180	0			100
172	172	172	ZAA	180	180	0			100
173	173	173	NAG	180	30	150		18
174	174	174	MTN	180	168	12			100
175	175	175	VTM	180	168	12				100
176	176	176	SAT	180	168	12			100
177	177	177	EKT1	180	168	12			100
178	178	178	NAA1	180	168	12				100
179	179	179	IAL	180	180	0			100
180	180	180	MGR	180	180	0	100
181	181	181	MZC1	180	180	0	100
182	182	182	EDZ	180	168	12				100
183	183	183	NGK	180	174	6	100
184	184	184	EMB	180	168	12			100
185	185	185	AND	180	168	12				100
186	186	186	TEU	180	168	12		100
187	187	187	MMK	180	168	12				100
188	188	188	ELJ	180	180	0	100
189	189	189	KEA	180	180	0		100
190	190	190	LAK1	180	168	12				100
191	191	191	TKK	180	96	84			57
192	192	192	NSK	180	166	14	99
193	193	193	DAC	180	180	0	100
194	194	194	MAL	180	180	0				100
195	195	195	EAK	180	168	12			100
196	196	196	PAR	180	126	54		75
197	197	197	KVM	180	168	12	100
198	198	198	TSM	180	168	12				100
199	199	199	NRM	180	168	12	100
200	200	200	KVL	180	168	12				100
201	201	201	TGG	180	168	12	100
202	202	202	KNK	180	168	12		100
203	203	203	NIS1	180	168	12			100
204	204	204	KSK	180	168	12		100
205	205	205	VEL	180	180	0			100
206	206	206	TEO	180	180	0			100
207	207	207	ETL	180	180	0		100
208	208	208	DNG	180	180	0			100
209	209	209	TNA	180	180	0				100
210	210	210	IRM	180	180	0		100
211	211	211	RFM	180	168	12				100
212	212	212	INT	180	168	12	100
213	213	213	TSG	180	172	8				100
214	214	214	KHB	180	168	12			100
215	215	215	SEI1	180	168	12	100
216	216	216	MMM1	180	168	12		100
217	217	217	LIJ	180	168	12				100
218	218	218	ELS	180	180	0				100
219	219	219	MAB	180	176	4	100
220	220	220	LAK2	180	180	0	100
						Mean	92.7455	90.1273	97.1455	93.3273
						Minimum	12	6	33	4
						25% Percentile	100	100	100	100
						Median	100	100	100	100
						75% Percentile	100	100	100	100
						Maximum	100	103	100	100
						Mean	92.75	90.13	97.15	93.33
						Std. Deviation	20.44	26.13	11.42	21.24
						Std. Error of Mean	2.756	3.524	1.54	2.863
						Lower 95% CI of mean	87.22	83.06	94.06	87.59
						Upper 95% CI of mean	98.27	97.19	100.2	99.07
						D'Agostino & Pearson omnibus normality test
						K2	51.18	42.96	84.12	62.97
						P value	< 0.0001	< 0.0001	< 0.0001	< 0.0001
						Passed normality test (alpha=0.05)?	No	No	No	No
						P value summary	****	****	****	****
						Wilcoxon Signed Rank Test
						Theoretical median	100	100	100	100
						Actual median	100	100	100	100
						Discrepancy	0	0	0	0
						Sum of signed ranks (W)	-36	-83	-21	-66
						Sum of positive ranks	0	4	0	0
						Sum of negative ranks	-36	-87	-21	-66
						P value (two tailed)	0.007813	0.001465	0.03125	0.0009766
						Exact or estimate?	Exact	Exact	Exact	Exact
						Significant (alpha=0.05)?	Yes	Yes	Yes	Yes
